# Supplementary material for: Evidence of separate influence of moon and sun on light synchronization of mussel’s daily rhythm during the polar night
Source: iScience. 2023 Feb 9;26(3):106168. doi: 10.1016/j.isci.2023.106168 (PMC9978622; doi:10.1016/j.isci.2023.106168)
Supplement: Data S1. Dataset of hourly valve opening amplitude data during the polar night 2016–2017, related to STAR Methods [file mmc2.xlsx]

## Sheet: PN1 2016-2017
Row Data1: Hourly valve opening amplitude (VOA, %) data during polar night 2016-2017 (time in UTC)
	Hours	mean VOA	Mussel 1	Mussel 2	Mussel 3	Mussel 4	Mussel 5	Mussel 6	Mussel 7	Mussel 8	Mussel 9	Mussel 10	Mussel 11	Mussel 12	Mussel 13	Mussel 14	Mussel 15
Date : 24/10/2016 to 16/02/2017	1	46.9917	73.972	76.302	87.1	94.503	44.591	0	76.194	1.236	0	0.152	9.982	92.812	97.712	78.605	67.634
116 days	2	52.0504	59.342	66.65	71.599	91.989	6.26	0	83.777	2.018	0	0	6.637	71.79	87.512	87.138	70.163
Gap: 26/12/2016 to 09/01/2017	3	51.9963	67.799	53.046	72.353	94.964	6.657	0	95.105	75.267	0	0	2.753	67.224	89.985	86.109	69.494
15 days missing	4	52.8665	70.033	37.348	66.587	95.689	6.605	0	92.723	79.103	0	0	2.719	71.465	92.206	89.221	76.246
	5	58.1683	74.554	43.891	63.663	95.427	6.509	0	79.468	77.8	0	0	29.683	71.78	91.69	92.186	66.346
	6	61.4456	76.182	72.073	47.67	92.945	6.664	0	88.104	84.659	0	0	53.071	93.125	95.547	94.881	67.604
	7	58.2948	76.752	82.032	65.713	94.79	6.565	0	87.69	88.331	0	0	65.261	92.665	96.665	94.649	70.571
	8	56.3933	73.176	74.885	60.661	96.882	6.963	0	85.323	80.591	0	0	87.566	85.635	77.831	71.801	73.108
	9	59.9154	70.541	90.16	38.916	96.272	7.426	0	83.108	80.362	0	0	88.671	63.551	81.026	70.28	75.587
	10	59.7839	80.729	54.315	57.752	91.712	40.925	0	80.001	77.792	0	0	90.603	84.502	78.731	78.074	83.595
	11	57.7211	84.246	31.148	66.392	72.966	76.263	0	78.88	80.871	0	0	92.16	74.829	69.765	78.844	90.394
	12	55.2831	76.554	23.611	61.36	79.974	52.682	0	77.663	84.102	0	16.409	81.988	74.463	76.942	77.166	82.903
	13	40.8837	79.783	21.869	33.443	78.636	42.83	0	62.583	72.346	0	78.337	57.805	80.279	70.397	75.619	75.32
	14	30.7978	81.563	22.751	9.976	82.253	17.027	0	36.013	32.718	0	52.449	54.65	85.916	33.151	30.944	73.845
	15	28.3426	58.63	23.051	0.06	88.957	66.405	0	9.155	3.401	0	44.42	7.853	95.754	9.962	9.165	45.154
	16	25.8696	65.855	21.098	0.431	71.934	68.775	0	8.326	0.45	0	13.925	42.477	57.342	10.459	9.499	54.568
	17	22.8675	44.664	17.397	0.601	33.44	71.191	0	8.755	0.308	0	12.122	57.825	10.649	49.446	27.141	54.505
	18	18.5865	18.414	17.463	0	29.688	71.185	0	9.316	0.22	0	11.597	60.278	0	27.984	42.346	54.521
	19	16.1081	8.411	17.547	0.028	30.342	45.35	0	9.498	0.18	0	11.676	78.759	0.022	13.561	7.928	55.495
	20	14.9702	6.979	17.772	0	54.106	32.198	0	8.947	0.132	0	11.225	24.646	0.002	28.206	5.326	52.083
	21	14.705	7.177	17.035	0	75.702	24.853	0	9.054	0.11	0	11.116	5.316	0	32.466	5.446	36.278
	22	11.6747	50.943	16.188	0	60.506	16.671	0	9.175	0.1	0	11.18	8.928	0	6.549	5.466	34.869
	23	12.26	17.941	16.019	0	37.132	17.172	0	8.545	0.086	0	11.275	44.254	0	4.597	5.501	12.598
	24	13.2357	10.611	15.81	0	33.742	16.945	0	8.486	0.071	0	53.782	23.714	0	4.634	5.633	10.472
	25	18.0917	7.394	15.765	0	34.079	14.804	0	8.537	0.056	0	75.171	21.607	0	4.629	5.708	10.785
	26	19.2737	5.603	24.175	0	44.159	14.499	0	41.632	0	0	71.834	22.616	0	4.257	30.12	12.48
	27	18.3731	5.751	24.218	0	44.503	15.018	0	48.149	0	0	79.144	22.337	0.064	4.327	32.861	12.733
	28	21.7245	5.873	24.276	0	42.801	15.288	0	14.757	0	0	81.23	20.389	0	31.423	27.162	12.397
	29	18.4465	5.994	24.304	0	42.295	14.833	0	14.937	0	0	80.722	19.671	0	53.926	56.812	12.373
	30	22.0063	5.223	24.412	0	42.362	15.218	0	14.991	0	0	49.768	17.679	0	33.442	61.115	12.488
	31	24.8907	4.887	24.498	0	42.408	15.313	0	14.421	0	0	60.488	17.614	0	70.972	66.901	12.592
	32	25.1891	4.983	24.769	0	42.649	15.348	0	14.617	0	0	74.319	17.579	0	87.403	79.006	12.687
	33	23.867	5.075	24.945	0	42.196	15.391	0	14.873	0	0	77.64	17.624	0	89.979	77.317	12.797
	34	26.0891	5.163	25.413	0	41.958	15.776	0	14.854	0	0.053	49.767	17.444	0	91.48	83.164	12.933
	35	30.8449	5.118	26.038	0	78.004	13.264	0	12.077	0	61.498	18.024	15.44	0	95.53	53.175	13.168
	36	31.3028	5.411	26.494	0	91.886	14.274	0	27.314	0	73.696	14.85	14.428	0	97.876	82.975	13.47
	37	34.4668	5.549	26.578	0	90.436	14.432	0	44.681	0	68.126	13.997	14.675	0	87.522	85.399	18.147
	38	43.9672	44.194	30.047	0	78.298	14.411	0	14.958	7.288	85.559	13.959	17.22	0	89.896	77.908	43.264
	39	37.2969	74.409	52.007	0	52.576	14.348	0	15.124	74.392	97.872	13.699	63.167	0	59.359	80.485	62.07
	40	37.3257	69.813	29.565	0	49.545	14.593	0	15.295	70.493	76.88	11.856	62.217	0	13.381	78.068	67.748
	41	35.9615	80.696	29.588	0	47.699	14.71	0	15.608	69.81	63.037	11.787	80.175	0	0	75.083	71.693
	42	31.8597	40.605	29.641	0	45.499	13.277	0	15.981	66.912	79.934	11.751	75.466	0	0	72.827	87.53
	43	33.7318	11.186	29.866	0	45.917	12.718	0	16.473	62.316	69.999	11.505	71.076	0	0	66.816	80.023
	44	43.9878	5.068	30.385	0	45.586	12.62	0	16.984	63.441	77.004	39.797	58.892	0	0	72.674	83.526
	45	41.5736	4.822	58.579	0	44.568	12.447	0	48.555	77.934	80.571	72.952	83.98	0	0	80.848	94.561
	46	39.6135	4.93	73.06	0	43.95	12.479	0	22.334	78.293	80.176	77.933	59.074	0	0	87.772	83.603
	47	42.5433	5.087	20.323	0	41.672	30.637	0	16.304	88.608	80.489	89.182	63.079	0	0	84.426	74.395
	48	35.3826	5.19	18.802	0	41.524	76.109	0	16.645	91.237	78.825	98.249	47.118	0	0	86.759	77.691
	49	33.8053	1.601	97.125	0	35.339	25.695	0	13.537	24.755	95.147	91.423	22.144	0	0	85.961	38.012
	50	25.9277	0.782	98.887	0	35.326	33.295	0	13.583	13.083	81.328	89.486	19.679	0	0	79.374	42.256
	51	22.0553	0.144	88.666	0	35.467	27.015	0	13.765	12.091	19.407	72.561	18.793	0	0	77.194	23.812
	52	25.0415	0.251	87.575	0	65.461	11.47	0	12.592	15.792	0	18.644	17.484	0	0	70.735	30.825
	53	31.1776	0.362	89.007	0	86.112	43.123	0	12.278	15.847	0	16.175	14.459	0	0	71.114	27.145
	54	37.0683	38.13	89.263	0	92.619	73.383	0	23.863	19.166	0	14.034	14.154	0	0	71.798	31.254
	55	35.2148	47.887	90.697	0	95.051	84.655	0	78.296	23.703	0	14.559	14.004	0	0	72.173	35
	56	27.5557	67.987	91.847	0	97.753	53.196	0	54.362	24.548	0	13.885	12.138	0	0	77.937	34.569
	57	26.3649	15.898	91.139	0	99.014	21.496	0	24.993	26.184	0	13.531	11.942	0	0	79.306	29.832
	58	27.2238	8.257	86.6	0	98.987	29.793	0	12.052	26.371	0	12.958	11.657	0	0	72.709	36.089
	59	38.0257	10.805	86.998	0	87.49	50.862	0	12.18	32.422	0	18.859	11.59	0	0	58.316	38.835
	60	43.3431	58.077	86.45	0	88.804	81.773	0	11.785	35.485	0	76.315	12.292	0	0	61.806	57.599
	61	46.599	63.974	86.592	42.221	36.62	79.94	0	11.877	52.749	0	85.937	50.432	0.003	0	65.455	74.346
	62	54.627	68.348	86.232	68.695	35.872	23.662	0	6.595	54.384	0	91.865	82.501	25.566	0	71.031	84.234
	63	58.1765	71.62	81.437	68.577	34.127	58.376	0	84.342	48.271	0	90.942	88.783	58.221	0	67.606	67.103
	64	63.7259	69.385	79.761	76.3	32.915	78.46	0	93.685	50.393	0	90.702	95.45	73.035	9.957	67.536	55.068
	65	62.1545	56.462	79.883	77.638	32.642	90.829	0	95.681	58.318	0	92.442	87.129	57.333	73.408	72.834	81.29
	66	68.4109	67.262	79.254	81.76	32.571	73.233	0	81.929	70.287	0	89.785	85.229	59.291	74.152	64.962	72.602
	67	66.607	85.472	79.591	82.906	32.64	79.751	0	77.656	82.569	0	90.682	87.413	72.836	84.681	79.273	90.693
	68	69.3263	78.075	79.759	88.209	33.255	52.634	22.879	72.04	90.745	0	86.771	83.347	72.951	90.231	76.202	72.007
	69	70.2156	97.179	80.345	78.316	34.046	63.587	48.871	74.114	87.737	0	88.651	88.64	56.232	91.351	78.142	72.684
	70	73.0445	75.669	81.088	82.919	33.639	66.11	79.028	77.003	88.609	0	86.691	88.401	62.371	90.818	78.976	61.912
	71	69.6961	70.706	81.751	72.562	33.798	77.427	74.834	91.776	86.849	0	95.351	91.622	72.996	89.197	79.843	76.956
	72	37.1673	74.001	81.37	52.681	34.347	71.355	81.624	83.386	89.902	0	95.577	78.607	84.272	85.297	70.637	62.385
	73	53.6746	4.818	19.001	0	40.162	61.665	0	16.949	80.066	85.324	96.609	23.105	0	0	88.652	41.158
	74	59.6259	71.991	9.687	67.503	75.341	37.4	33.611	55.221	0.456	0	84.947	72.656	77.561	81.338	73.177	64.23
	75	60.723	78.875	9.768	79.714	75.573	58.33	54.043	62.722	0.502	0	85.605	78.925	80.458	81.504	76.356	72.014
	76	57.0029	73.687	9.795	85.449	76.386	71.556	68.959	62.157	0.532	0	82.49	69.428	69.447	77.134	77.736	86.089
	77	62.6495	59.012	9.701	75.822	77.485	64.723	68.096	56.643	1.13	0	77.988	77.415	70.343	66.621	75.858	74.207
	78	64.4899	61.625	9.653	86.503	75.088	64.919	58.008	72.521	71.508	0	75.276	63.81	78.747	70.412	76.735	74.937
	79	70.1231	63.131	9.717	86.354	76.013	64.674	53.217	67.425	78.103	0	76.788	72.917	79.154	74.193	76.711	88.952
	80	73.3229	67.278	19.986	91.493	75.411	74.044	76.935	73.375	78.818	0	85.527	80.518	82.974	79.974	75.591	89.923
	81	72.5868	71.001	74.112	86.242	80.904	87.43	79.264	75.134	88.2	0	89.758	63.007	71.989	84.263	73.079	75.461
	82	73.3501	71.266	79.363	78.49	83.886	89.66	86.238	73.293	68.4	0	86.366	85.691	46.777	84.545	76.264	78.563
	83	72.0323	71.968	79.693	79.176	86.813	77.357	87.227	71.485	78.822	0	85.203	92.605	52.997	67.41	79.525	89.971
	84	73.0423	73.819	80.483	69.171	89.011	75.18	81.88	70.028	78.106	0	86.92	64.764	67.012	68.475	80.881	94.754
	85	70.2467	75.382	72.965	73.16	87.294	82.967	89.468	70.741	84.908	0	90.53	55.662	67.955	81.096	90.466	73.04
	86	70.6574	65.762	69.56	64.534	89.159	86.053	90.093	70.827	78.338	0	85.808	71.982	78.667	66.184	66.713	70.021
	87	70.348	63.939	75.693	75.85	92.455	87.23	89.263	69.066	81.556	0	58.369	55.934	82.925	76.833	70.086	80.662
	88	71.1009	71.433	69.745	71.143	93.65	79.976	79.031	69.742	77.465	0	64.571	57.986	88.997	78.513	72.217	80.751
	89	71.7896	72.861	70.949	75.513	96.206	79.629	75.738	75.438	73.356	0	74.957	62.435	76.164	81.292	73.156	78.82
	90	73.079	77.84	72.338	76.345	94.057	79.995	79.03	83.569	76.783	0	82.637	64.331	75.739	81.657	74.679	57.844
	91	68.338	77.961	78.19	73.57	96.822	76.929	88.747	79.993	64.269	0	77.056	66.217	86.259	83.623	85.355	61.194
	92	65.3226	60.321	88.218	44.299	93.713	71.143	85.703	77.466	65.251	0	70.205	68.492	75.311	84.762	72.417	67.769
	93	73.0127	65.777	85.252	45.185	92	41.203	69.634	75.706	69.986	0	66.052	62.743	75.023	87.383	73.703	70.192
	94	76.1467	75.486	70.835	68.028	92.167	59.272	84.868	80.293	72.999	0	85.154	69.625	91.051	92.164	76.943	76.305
	95	73.9501	77.475	78.55	69.047	92.898	71.033	80.965	89.529	71.386	0	88.738	73.976	93.815	96.157	78.075	80.557
	96	68.1778	76.194	76.384	66.714	92.797	75.585	78.523	78.372	74.777	0	71.972	71.587	86.937	97.97	79.362	82.078
	97	70.1701	57.924	66.347	73.789	92.038	68.748	76.366	59.759	66.163	0	75.576	62.297	88.888	97.966	55.531	81.275
	98	72.8999	65.155	67.27	90.851	36.335	85.449	90.533	72.436	71.203	0	92.124	73.653	88.272	94.839	55.053	69.378
	99	72.4185	84.154	66.015	85.336	36.206	97.24	94.414	81.638	76.903	0	89.959	83.208	64.954	90.894	64.331	78.246
	100	66.5769	88.321	62.317	83.662	36.367	90.727	86.561	77.952	68.368	0	88.802	88.492	77.588	87.34	66.758	83.022
	101	70.6431	85.4	59.52	52.175	36.065	43.556	82.081	78.582	64.234	0	90.463	87.389	84.414	86.346	71.643	76.785
	102	53.7045	91.049	64.211	77.679	35.997	15.297	85.372	87.714	74.878	0	93.732	93.609	87.671	89.792	76.075	86.571
	103	53.3649	87.472	40.802	44.877	36.401	16.513	64.335	48.857	66.83	0	54.166	55.654	85.263	90.045	68.068	46.285
	104	51.1579	77.465	42.237	33.793	36.266	16.366	75.478	40.863	54.432	0	77.272	30.246	87.58	93.196	71.904	63.376
	105	48.3839	72.44	42.969	34.878	36.317	36.608	63.7	27.449	38.774	0	66.398	60.594	73.503	92.688	79.163	41.887
	106	42.9062	84.043	40.805	52.204	36.033	36.4	52.454	49.463	37.559	0	47.444	60.576	56.99	70.305	69.681	31.802
	107	31.8575	58.502	24.714	43.551	71.501	59.137	51.638	14.332	42.652	0	18.417	20.304	68.415	65.3	62.775	42.355
	108	39.2519	44.834	15.991	7.193	80.123	28.827	20.044	12.569	22.538	0	14.402	16.967	72.507	81.439	47.937	12.492
	109	31.6537	43.174	15.813	6.428	80.07	53.175	33.774	12.981	40.743	0	54.062	33.91	68.438	86.713	47.111	12.386
	110	34.3085	11.286	17.164	2.146	80.367	52.54	38.482	13.649	11.49	0	17.986	34.552	68.36	90.86	23.665	12.259
	111	35.71	6.897	17.604	3.18	84.447	29.692	65.367	13.887	7.959	0	52.256	10.324	75.698	96.757	2.894	47.665
	112	38.8232	6.807	17.617	4.087	84.494	22.369	75.171	13.978	7.498	0	48.484	9.864	80.718	95.7	2.083	66.78
	113	49.1569	51.776	17.96	3.194	86.465	55.548	64.563	43.367	7.342	0	14.315	8.445	66.974	84.884	14.951	62.564
	114	56.0402	88.185	16.289	1.587	89.517	32.129	62.894	83.286	55.513	0	32.448	1.755	61.168	82.892	65.942	63.749
	115	59.7217	92.039	14.923	2.074	90.993	12.27	64.802	94.931	78.123	14.951	62.941	0	76.09	87.036	80.02	69.41
	116	60.9537	92.131	18.176	2.617	91.254	13.386	75.548	91.944	65.772	50.714	70.448	0.119	84.645	85.397	83.884	69.791
	117	63.281	90.599	42.369	3.179	93.776	13.555	74.862	80.526	65.985	77.906	77.347	0	71.507	83.08	81.908	57.707
	118	65.8767	91.669	58.785	3.487	95.403	13.353	81.793	75.994	74.989	81.105	78.355	0	68.555	87.635	77.78	60.312
	119	65.3321	88.67	71.448	3.812	95.066	13.411	85.931	83.293	87.875	78.498	76.345	0	73.997	87.736	72.226	69.843
	120	70.2358	90.7	76.104	3.911	90.546	13.417	89.029	85.257	82.215	79.94	78.931	0.002	72.693	83.17	75.013	59.053
	121	64.5307	93.149	86.606	10.099	90.534	11.66	79.43	89.67	86.225	91.765	80.381	0.123	83.089	90.2	88.491	72.115
	122	65.0038	79.74	71.371	65.687	74.942	11.216	74.594	88.034	79.37	69.022	25.809	48.069	63.5	85.81	65.065	65.732
	123	68.1833	75.315	77.465	74.895	78.368	11.195	64.296	91.811	86.202	67.682	37.021	74.959	66.077	85.368	20.754	63.649
	124	67.8135	63.433	70.589	75.026	88.314	11.726	71.341	83.859	94.109	60.557	78.869	92.238	68.382	85.411	17.438	61.457
	125	62.5711	77.81	74.535	72.979	88.28	12.244	80.315	90.09	86.088	56.861	24.553	78.327	69.154	90.292	55.3	60.375
	126	62.8363	68.604	79.498	58.683	76.378	40.332	70.937	82.24	56.071	60.368	15.081	65.95	79.277	78.881	60.701	45.565
	127	67.8916	82.295	73.971	65.58	75.927	8.431	65.235	69.685	58.636	69.633	49.612	63.186	76.837	74.36	64.804	44.353
	128	71.8191	84.268	76.206	63.889	74.596	8.759	87.822	83.951	65.058	70.632	36.035	63.415	82.872	85.11	75.963	59.798
	129	64.1017	85.22	82.393	81.266	89.323	9.499	90.181	93.367	49.044	69.556	4.761	85.346	85.219	93.317	90.339	68.456
	130	68.9231	66.842	85.046	75.56	80.096	9.862	78	87.327	49.046	56.864	4.154	58.828	74.465	84.973	78.969	71.494
	131	74.1897	67.176	89.237	73.463	71.519	20.495	84.362	85.8	48.7	65.208	38.601	69.282	83.273	87.252	77.611	71.867
	132	75.4212	76.9	81.331	75.377	74.432	46.98	89.547	92.033	55.91	72.842	63.087	69.095	80.159	84.762	68.911	81.479
	133	67.0483	79.133	80.091	76.265	80.107	23.135	89.164	97.1	60.934	83.117	63.864	70.364	73.492	88.904	73.227	92.421
	134	57.5474	66.589	80.604	55.408	75.805	35.908	82.899	75.488	56.258	93.728	23.609	63.832	78.87	89.153	74.929	52.644
	135	47.7258	63.573	57.308	47.787	82.982	38.397	63.932	64.043	40.152	73.017	15.843	72.535	66.619	63.236	62.108	51.679
	136	50.3649	64.28	61.778	14.789	88.035	38.606	34.261	53.408	6.384	62.638	15.08	77.454	46.251	70.464	18.397	64.062
	137	52.7769	65.126	68.533	7.04	83.864	33.668	43.189	40.495	2.864	81.333	15.104	92.041	49.811	84.639	12.263	75.503
	138	45.7748	87.702	72.125	5.654	82.022	42.771	38.501	10.01	2.893	86.315	15.027	77.356	49.798	93.541	49.164	78.775
	139	60.7487	89.758	77.807	5.779	81.714	40.403	9.908	10.161	3.331	58.697	15.215	59.275	67.628	90.269	13.859	62.818
	140	67.7195	96.403	71.611	6.297	82.735	57.507	3.08	45.129	68.964	72.922	73.373	85.08	79.4	93.753	6.31	68.667
	141	65.8064	83.429	66.456	7.019	82.866	87.988	2.046	89.649	66.615	69.712	89.402	74.899	77.452	88.595	62.452	67.213
	142	67.6735	74.064	61.226	7.643	83.473	90.045	1.908	90.332	68.448	69.35	85.272	75.059	67.799	86.08	67.098	59.299
	143	68.8677	78.797	63.207	8.247	83.632	93.439	1.914	90.267	67.238	74.515	87.783	77.408	70.577	89.691	69.441	58.946
	144	68.4159	78.122	62.267	8.787	86.543	86.757	1.584	97.312	67.401	80.677	92.248	80.905	65.2	90.29	75.737	59.186
	145	68.6909	75.299	60.78	5.004	87.05	90.452	0.92	92.071	59.124	84.711	95.208	83.049	68.596	88.146	79.519	56.309
	146	70.2917	79.923	66.843	5.272	72.787	92.921	1.208	73.618	63.263	92.903	88.372	65.514	83.895	94.119	84.943	64.782
	147	65.5226	84.759	74.241	5.844	76.062	96.793	0.304	73.465	67.06	91.261	91.742	72.667	78.508	98.417	84.186	59.067
	148	64.6941	94.298	63.467	6.353	77.817	84.899	0.004	60.752	77.815	66.832	86.686	69.016	78.183	79.508	82.188	55.021
	149	61.0449	59.978	60.796	4.206	76.76	66.752	0.055	67.757	89.026	54.259	86.097	76.202	85.462	78.197	80.975	83.889
	150	55.7162	77.87	62.211	3.074	66.651	65.136	0.038	73.276	56.218	51.654	90.106	64.624	69.121	87.661	86.561	61.473
	151	57.9407	58.698	68.126	3.438	65.066	30.683	0	67.506	57.534	48.819	75.641	88.002	54.18	85.838	83.351	48.861
	152	58.5947	33.615	84.707	3.829	66.766	49.748	0	75.354	36.481	45.366	72.021	87.588	61.315	91.012	86.47	74.838
	153	55.7048	14.904	91.99	4.214	65.178	79.447	0	75.558	9.379	49.43	73.024	97.864	65.67	93.191	88.522	70.55
	154	45.5424	6.222	86.305	4.819	78.122	81.824	0	66.443	7.743	26.537	93.029	84.827	82.023	93.915	67.823	55.94
	155	51.0375	6.034	73.862	5.391	82.501	58.552	0.661	45.403	7.985	11.609	77.266	50.781	87.423	92.023	63.15	20.495
	156	50.2222	6.211	64.912	6.179	84.196	70.797	66.944	20.163	8.371	35.142	68.962	56.477	73.325	73.409	54.278	76.196
	157	40.3678	6.138	58.562	6.017	91.829	71.295	65.607	6.186	8.379	10.199	73.988	48.685	76.003	76.575	57.795	96.075
	158	35.2763	50.202	23.272	5.029	91.032	43.791	79.485	6.614	6.735	10.386	77.115	17.587	43.714	53.899	48.171	48.485
	159	32.8511	68.3	21.649	5.813	90.873	25.21	82.839	7.259	6.983	9.683	73.224	17.531	18.341	37.427	34.436	29.576
	160	29.8334	68.033	21.792	52.502	78.706	20.275	53.829	7.974	7.15	4.18	46.797	40.78	5.779	12.635	44.548	27.787
	161	29.0835	39.645	21.739	71.813	62.714	19.107	57.133	8.493	7.294	4.238	61.514	36.683	13.622	8.41	8.341	26.755
	162	30.6533	17.474	19.455	55.271	77.093	14.626	46.537	8.374	6.742	2.895	53.544	16.582	65.941	17.013	8.515	26.191
	163	24.7913	15.591	19.239	65.943	53.558	12.58	41.62	8.323	6.16	42.284	29.848	17.304	76.791	37.857	6.846	25.855
	164	27.9771	14.31	19.345	77.741	42.852	12.748	8.434	8.316	6.391	20.408	15.035	17.205	79.3	19.159	5.303	25.323
	165	33.1845	14.41	18.785	61.052	41.175	12.847	2.72	8.223	57.312	50.127	11.884	14.301	85.71	10.676	5.324	25.111
	166	32.1503	14.482	18.891	68.578	41.103	12.999	1.586	28.836	71.232	40.61	30.322	12.595	90.46	35.752	5.178	25.144
	167	26.1205	14.148	18.844	72.329	41.241	13.103	0.495	8.184	69.783	36.409	50.132	11.837	91.215	26.323	3.863	24.348
	168	26.9189	13.812	18.976	47.672	41.445	13.408	0.178	8.415	71.584	13.361	10.969	12.169	92.795	12.493	12.297	22.234
	169	37.9017	19.012	19.153	36.24	40.877	13.474	0	8.485	77.619	13.318	9.959	11.873	91.785	12.525	27.3	22.163
	170	49.8131	69.709	28.555	13.116	45.424	20.537	0	68.327	91.937	12.809	14.382	13.014	87.781	46.061	35.238	21.636
	171	59.5331	82.098	28.463	12.591	48.775	20.38	0	97.311	89.847	12.966	46.576	12.378	86.312	86.008	69.736	53.756
	172	64.012	80.277	27.942	46.831	79.262	20.577	0	97.455	92.295	13.218	91.823	11.945	86.688	97.044	74.725	72.914
	173	68.7297	81.602	53.999	90.407	86.133	20.84	0	76.419	94.495	13.085	93.397	53.362	89.394	91.56	70.122	45.365
	174	61.2569	82.123	81.812	93.806	87.365	33.433	0	59.241	86.571	10.049	95.293	71.254	87.943	93.556	57.891	90.609
	175	54.5661	82.959	90.005	77.917	87.224	9.616	0	52.779	73.75	10.228	95.039	73.531	73.082	70.217	57.676	64.83
	176	46.6885	81.54	93.091	63.983	88.687	6.893	0	50.777	21.104	9.123	87.791	77.495	33.803	41.703	92.759	69.742
	177	41.9503	80.708	91.592	33.903	95.362	74.22	0	23.065	2.578	6.242	89.489	66.065	4.774	12.839	83.96	35.53
	178	32.8525	70.263	77.961	7.857	91.599	43.01	0	10.147	2.008	6.174	97.311	63.633	5.089	12.868	75.866	65.468
	179	23.8668	53.024	60.13	6.619	90.488	25.832	0	10.424	2.078	6.088	76.259	24.596	4.535	47.075	42.245	43.395
	180	24.6139	20.051	60.719	5.512	89.612	50.869	0	10.791	2.168	6.085	4.337	20.743	28.068	26.137	7.054	25.856
	181	16.878	16.457	61.091	3.117	89.581	88.863	0	11.227	1.756	6.092	3.73	20.641	27.134	9.904	5.151	24.465
	182	27.5603	15.456	59.382	2.62	49.093	24.328	0	11.517	1.6	7.852	3.942	19.131	21.639	8.876	4.24	23.494
	183	30.136	14.946	59.582	2.373	47.04	24.237	0	11.643	1.705	55.917	3.78	79.029	77.123	8.998	4.293	22.739
	184	33.384	50.595	60.148	2.769	46.881	25.087	0	11.772	1.699	73.58	3.813	24.455	79.673	45.228	4.341	21.999
	185	30.726	88.833	60.334	3.085	46.941	25.46	0	11.846	1.747	76.528	3.987	22.596	86.238	46.523	4.409	22.233
	186	28.8022	87.908	55.374	0	44.905	23.817	0	10.737	1.396	88.774	4.193	20.493	69.346	21.467	12.291	20.189
	187	26.8811	89.87	53.223	0	45.667	23.927	0	25.414	1.313	92.181	4.225	20.157	9.837	21.093	24.884	20.242
	188	24.8047	74.526	50.738	0	45.971	24.456	0	30.615	1.355	42.233	20.94	19.917	3.029	59.381	9.736	20.319
	189	26.7118	29.232	44.771	0.114	45.316	22.991	0	10.916	1.43	10.255	79.681	20.244	3.343	73.673	9.706	20.399
	190	26.8929	10.401	44.919	0.114	44.426	22.663	0	11.092	1.513	63.022	84.143	20.472	3.476	67.738	9.735	16.963
	191	30.0536	8.607	44.98	0	44.504	22.786	0	11.292	1.623	55.336	85.074	20.47	3.481	69.226	19.823	16.191
	192	39.8455	8.758	37.274	0	65.295	22.058	0	11.496	55.714	13.832	87.423	15.506	3.639	78.524	34.91	16.375
	193	41.5095	8.928	85.375	0.027	89.768	18.599	0	11.71	84.587	11.788	85.539	72.839	3.599	87.591	20.773	16.559
	194	33.0752	9.177	46.491	0.017	84.565	18.742	0	13.832	88.162	96.87	82.825	53.126	26.765	65.368	24.44	12.262
	195	29.8548	7.93	45.963	0	44.723	19.276	0	58.063	78.037	78.217	22.103	72.518	21.692	14.386	17.021	16.199
	196	25.7897	5.719	44.459	0	44.758	19.438	0	17.63	63.14	49.08	14.774	76.66	44.209	0.905	17.171	49.879
	197	20.1425	5.658	44.316	0	44.893	19.783	0	10.119	54.45	32.145	12.381	77.287	36.107	0.955	11.202	37.549
	198	17.3803	5.668	43.999	0	45.243	20.035	0	10.337	7.029	26.416	12.276	24.135	9.226	1.035	11.206	85.533
	199	16.4569	5.663	43.717	0	45.209	20.222	0	10.622	3.219	18.97	12.296	21.616	4.045	1.059	11.281	62.785
	200	17.5904	5.82	36.16	0	45.136	20.384	0	10.955	3.068	12.757	11.611	20.91	4.409	1.067	11.375	63.201
	201	17.3957	44.593	30.709	0	45.29	20.594	0	11.37	3.075	12.331	11.213	19.657	1.33	1.218	11.466	51.01
	202	22.0716	19.51	30.628	0	45.182	20.241	0	11.993	2.547	12.567	11.397	17.705	22.921	1.323	63.874	1.047
	203	25.0033	10.952	31.015	0	72.65	34.844	0	57.562	2.099	7.224	11.46	17.316	17.002	1.213	67.716	0.021
	204	28.641	10.355	30.955	0	97.843	57.097	0	69.723	2	5.936	69.927	17.273	3.102	1.285	9.553	0
	205	28.5005	8.318	29.342	0.061	93.028	22.082	32.876	74.161	2.257	6.555	69.278	17.56	15.665	1.475	56.957	0
	206	36.7725	15.643	27.872	0.081	93.928	20.292	71.343	48.062	2.39	4.869	65.087	17.629	42.506	1.61	16.196	0
	207	36.4978	91.105	28.273	0.64	95.088	83.839	75.64	15.773	1.822	4.056	50.258	42.108	53.303	1.921	7.762	0
	208	27.9066	88.566	28.603	1.12	94.969	67.258	54.846	11.955	1.585	3.9	23.149	81.654	79.785	2.08	7.997	0
	209	26.2119	56.301	28.587	1.054	51.694	42.061	38.951	12.248	1.619	2.943	19.983	66.944	86.226	2.014	7.974	0
	210	27.2679	14.556	28.825	0	52.366	60.804	36.503	12.71	1.645	2.827	15.205	69.39	88.518	1.996	7.834	0
	211	30.1034	7.854	29.45	0	51.082	64.816	56.251	13.47	1.699	2.686	14.954	61.674	76.297	23.597	5.189	0
	212	31.563	7.674	29.555	0	48.647	63.603	66.542	14.243	1.716	1.27	13.987	59.389	63.927	75.873	5.125	0
	213	41.8715	7.714	29.461	0.978	48.898	32.471	69.448	17.439	1.935	1.406	13.442	77.669	65.128	74.467	32.989	0
	214	44.0228	7.757	30.05	73.854	48.772	2.77	57.74	76.306	2.022	1.458	13.368	86.437	75.15	84.923	67.466	0
	215	47.3201	7.825	59.766	80.913	48.777	3.327	68.08	69.662	2.084	1.445	19.901	79.841	75.235	85.112	58.374	0
	216	42.1012	8.087	82.311	76.315	46.699	3.538	72.811	66.687	2.031	1.617	90.102	86.649	77.813	29.921	65.22	0
	217	30.0735	8.047	66.993	85.658	45.227	3.77	64.924	30.552	1.417	0.764	91.185	92.656	77.765	2.758	59.802	0
	218	28.7063	5.103	45.165	52.054	43.178	78.247	7.636	4.772	1.017	0	56.319	72.37	75.675	2.527	7.039	0
	219	34.7875	5.249	38.202	32.739	43.916	81.825	0	4.294	0.977	0	70.918	84.237	63.984	2.68	1.574	0
	220	37.4469	49.882	36.441	62.541	46.047	87.329	0	3.129	0.978	0	73.588	91.421	67.165	1.465	1.827	0
	221	44.5914	75.844	35.448	68.213	65.995	89.041	0	3.229	1.026	0	45.834	88.435	66.223	6.157	2.262	13.997
	222	42.5585	83.807	35.378	67.268	72.502	90.852	0	3.342	1.028	0	60.52	92.907	65.345	53.036	1.411	41.475
	223	47.8505	75.615	35.348	47.379	77.469	88.418	0	3.424	0.576	0	68.938	97.372	54.209	49.246	0.782	39.602
	224	53.5231	78.013	43.548	59.014	82.855	93.561	0	25.337	0.549	0	75.533	95.108	58.291	64.391	0.836	40.722
	225	56.0733	87.832	59.044	84.209	89.746	60.127	0	55.857	0.503	0	81.746	98.277	51.877	79.685	0.836	53.108
	226	59.3097	79.089	70.761	84.609	92.048	61.32	0	60.007	0.505	0	88.67	90.014	64.32	88.486	3.581	57.689
	227	58.6402	73.118	76.439	94.564	87.4	59.789	0	79.738	0.562	0	85.848	56.401	62.006	93.171	60.583	60.026
	228	63.7184	63.694	86.904	81.554	80.861	58.038	0	75.854	0.629	0	73.56	45.893	80.006	80.13	80.659	71.821
	229	66.3444	72.731	77.942	84.483	87.455	59.129	0	80.172	0.712	0	93.066	62.659	83.273	87.895	88.095	78.164
	230	65.3704	79.002	85.617	80.761	88.986	58.273	0	77.251	16.171	0	86.931	71.389	88.288	81.911	90.248	90.338
	231	65.7339	83.177	48.397	50.251	97.422	48.703	0	63.437	90.132	54.035	82.291	49.954	82.104	73.518	82.242	74.893
	232	52.5087	70.491	57.395	35.419	94.824	41.241	0	76.121	83.088	73.074	77.217	64.656	91.608	77.593	80.406	62.875
	233	42.8975	73.436	59.557	9.52	92.24	43.819	0	59.561	49.63	77.604	56.274	61.302	74.137	54.382	27.348	48.82
	234	45.1237	57.337	13.901	5.33	80.409	46.358	0	46.885	52.022	80.292	53.623	45.024	56.618	60.582	0	45.081
	235	46.6619	34.897	1.433	5.945	88.792	48.476	0	66.201	80.402	53.164	61.635	63.61	62.121	69.591	0	40.588
	236	50.2531	14.548	1.02	4.027	76.114	27.901	0	76.46	83.991	64.371	76.118	57.616	68.28	74.506	21.737	53.239
	237	53.2223	1.359	0.996	2.588	77.952	25.018	0	88.753	62.789	71.015	80.501	66.494	82.272	80.836	62.47	50.753
	238	51.7648	1.107	0.952	3.188	78.444	30.686	0	85.159	91.841	77.25	74.712	72.279	74.12	81.038	80.716	46.843
	239	53.9191	1.112	0.963	2.091	56.406	29.44	50.964	86.98	55.757	89.353	75.885	53.117	49.364	81.347	91.06	52.633
	240	57.1068	1.018	0.919	2.551	38.753	32.635	87.117	87.818	57.654	93.835	80.081	55.317	40.52	85.185	89.116	56.268
	241	58.6583	0.083	0.894	2.751	38.751	35.121	86.603	80.234	70.076	93.663	80.877	67.308	69.875	88.596	84.437	57.333
	242	53.8743	0	93.495	1.189	7.07	3.027	58.335	86.471	81.605	91.756	90.793	78.919	76.373	89.867	76.217	44.758
	243	56.0893	0	95.378	2.394	18.409	3.17	70.73	80.666	51.139	78.812	93.87	84.991	62.127	93.42	29.005	44.003
	244	63.3729	0	96.284	3.008	59.808	29.122	49.958	80.807	39.61	62.582	93.707	81.782	71.384	91.897	46.014	35.377
	245	62.9963	0	95.657	3.703	76.261	62.601	60.094	90.689	58.867	72.592	95.705	76.96	80.873	91.173	49.93	35.488
	246	61.1456	0	93.111	2.941	82.602	72.586	70.186	91.88	66.789	83.585	94.838	75.946	38.244	86.077	43.91	42.249
	247	61.0751	0	89.364	27.182	80.654	50.748	54.422	65.353	63.142	92.91	81.088	78.807	61.721	94.484	38.78	38.529
	248	62.6647	0	87.283	91.326	52.817	29.847	66.528	61.388	73.267	61.536	74.563	80.918	69.064	64.598	69.799	33.193
	249	68.1031	0	87.584	83.459	82.242	5.359	63.386	76.082	62.47	64.285	82.416	77.095	66.765	72.619	84.882	31.327
	250	71.0332	0	88.859	90.755	84.335	36.531	68.616	82.92	73.286	70.323	89.987	73.091	75.839	81.052	68.148	37.805
	251	64.7631	0	88.102	92.395	77.086	71.783	76.047	90.088	82.079	53.615	78.441	77.634	83.274	85.58	65.496	43.878
	252	66.8121	0	86.961	88.351	74.759	81.391	71.504	82.822	61.311	7.817	69.411	77.563	81.651	85.049	61.243	41.614
	253	58.0621	0	87.615	61.072	81.001	68.86	56.325	80.652	63.532	50.471	86.901	85.196	89.293	88.991	59.786	42.486
	254	46.469	0	88.956	21.591	80.213	67.868	51.235	59.598	51.404	50.315	69.952	84.977	88.667	87.048	32.174	36.933
	255	40.4569	0	93.628	2.46	87.127	75.595	44.098	51.473	24.858	26.447	14.806	60.681	73.625	84.92	31.627	25.69
	256	43.2981	0	94.829	2.577	81.941	75.455	51.391	28.416	1.436	6.673	1.92	23.519	77.163	85.125	34.372	42.037
	257	39.7221	0	96.752	2.606	66.956	87.217	56.222	28.995	1.182	7.015	15.943	20.676	87.686	88.954	38.753	50.515
	258	41.5137	0	98.513	1.054	79.912	93.084	33.496	7.197	1.185	5.035	18.239	21.558	79.649	81.414	25.692	49.803
	259	42.0621	0	94.505	1.002	84.283	96.886	34.76	0	1.093	19.759	10.27	21.746	83.471	85.435	24.08	65.416
	260	46.3429	0	90.458	0.185	69.087	80.423	54.085	0	0.974	23.319	11.329	22.147	90.409	94.494	33.396	60.625
	261	42.7442	0	89.201	0.038	67.666	91.399	75.391	0	0.916	28.682	11.55	20.571	89.696	97.374	42.076	80.584
	262	45.6711	0	90.147	0	33.14	84.133	79.406	0	0.937	30.205	11.638	19.133	76.207	93.561	42.326	80.33
	263	46.2835	0	90.107	0	21.702	85.29	81.106	0	0.895	32.927	11.42	70.154	74.255	93.593	42.348	81.269
	264	49.0921	0	90.176	0	22.572	90.509	74.525	0	0.865	9.559	11.351	79.622	75.456	97.064	46.641	95.912
	265	61.9777	0	87.695	0	22.64	92.926	76.706	0	0.905	6.328	50.693	89.942	84.045	92.465	44.753	87.284
	266	53.2282	0	93.224	0	52.32	84.046	90.96	0	83.527	8.856	91.565	78.995	86.26	97.694	64.513	97.706
	267	43.6985	0	92.122	0	49.488	68.511	36.463	0	75.274	7.692	95.083	77.07	71.263	92.292	50.205	82.96
	268	48.7628	0	92.764	0	48.435	45.843	0	0	74.195	6.266	91.652	77.691	56.588	90.416	32.121	39.506
	269	45.4877	0	93.476	0	48.178	52.027	1.561	0	76.869	5.062	93.508	82.616	65.755	86.662	82.387	43.341
	270	35.3347	0	94.857	0	48.428	44.501	6.91	0	86.876	4.512	80.379	79.757	64.797	52.572	74.935	43.792
	271	41.1887	0	95.436	0	48.976	39.643	3.087	0	85.918	4.558	37.823	52.105	42.84	51.598	39.8	28.236
	272	39.1197	0	94.518	0	51.392	52.866	18.211	0	74.249	3.618	17.802	68.349	56.872	71.759	60.743	47.452
	273	45.9985	0	94.388	0	74.585	39.429	22.174	0	61.733	2.903	16.266	70.388	55.505	72.124	45.425	31.875
	274	35.8958	0	94.787	0	76.958	46.716	43.713	0	62.994	2.997	54.577	76.572	65.052	85.386	34.443	45.782
	275	49.8395	0	95.337	0	83.083	27.263	9.458	0	62.415	8.856	40.565	73.658	43.735	60.576	26.215	7.276
	276	54.7681	0	93.818	0	86.521	48.242	30.93	0	64.389	27.325	74.418	74.002	71.02	75.915	58.612	42.401
	277	55.3826	0	93.056	0	90.446	51.833	27.1	0	67.089	48.623	83.41	76.806	67.13	82.383	63.392	70.254
	278	56.3049	0	93.496	0	87.262	57.893	27.791	0	65.932	46.308	91.258	67.058	58.639	84.704	70.865	79.533
	279	51.7146	0	91.695	0	84.296	65.22	25.562	0	53.696	30.194	91.788	91.926	55.133	90.478	77.344	87.242
	280	45.9028	0	92.295	0	84.453	55.588	21.811	0	49.992	35.239	82.513	89.744	57.666	88.002	53.381	65.035
	281	46.6809	0	93.982	0	88.734	43.466	15.852	0	50.005	38.865	73.094	72.188	65.182	61.327	25.777	60.07
	282	48.3776	0	94.854	0	89.097	71.146	21.845	0	49.049	11.174	92.781	74.532	70.608	26.582	35.641	62.904
	283	40.9075	0	94.823	0	91.228	88.727	32.462	0	44.107	10.966	96.078	61.791	77.613	7.116	56.447	64.306
	284	36.5313	0	94.596	0	94.191	80.851	18.947	0	36.585	10.66	77.437	19.787	78.544	5.479	40.274	56.262
	285	35.9349	0	94.609	0	94.156	62.363	22.405	0	40.016	8.827	47.918	16.712	77.632	4.085	25.425	53.822
	286	39.1079	0	96.205	0	93.966	63.742	9.486	0	25.004	23.735	25.196	16.624	80.207	4.096	40.352	60.41
	287	41.678	0	95.722	0	81.857	78.187	6.68	0	10.443	34.875	54.488	16.014	83.946	6.343	51.534	66.529
	288	43.4283	0	97.995	0	42.304	91.299	6.552	0	6.84	83.801	32.114	13.55	59.938	63.165	61.226	66.386
	289	43.967	0	99.042	0	41.89	95.206	6.293	5.72	17.064	86.893	13.088	13.125	69.754	66.884	67.878	68.588
	290	45.7066	0	5.487	0	86.576	81.588	0	77.251	8.797	76.916	9.346	12.759	72.36	75.719	59.394	93.312
	291	47.9604	0	5.581	0	85.843	78.536	0	83.549	37.475	81.458	10.44	11.615	64.73	82.802	65.29	78.28
	292	52.4463	12.076	5.641	0	83.531	82.564	0	97.431	18.434	92.629	10.227	11.191	61.596	77.653	75.164	91.269
	293	46.7731	48.914	5.659	0	84.065	86.905	0	78.357	59.748	93.126	10.166	10.636	66.883	74.294	76.059	91.883
	294	41.0625	74.805	5.58	0	83.206	91.593	0	62.117	30.823	57.895	9.886	11.687	65.278	66.831	79.698	62.198
	295	38.6831	73.083	5.547	0	82.331	94.391	0	59.93	0.003	52.935	9.268	12.056	67.108	15.579	86.003	57.704
	296	29.5975	73.021	5.559	0	81.991	95.502	0	61.218	0	49.915	9.245	12.182	68.321	7.188	57.045	59.059
	297	25.0761	52.342	5.624	0	81.461	63.937	0	32.852	0	11.731	9.069	12.169	68.002	6.072	55.993	44.71
	298	22.2358	18.055	5.667	0	80.259	50.561	0	7.41	0	11.614	13.781	11.989	69.495	4.12	67.875	35.315
	299	32.2389	0	5.633	0	81.557	41.209	0	7.55	0	9.533	60.931	10.837	24.216	4.206	62.986	24.879
	300	30.4787	0	5.563	0	82.071	64.504	0	7.916	0	8.567	66.805	47.454	61.244	4.301	68.383	66.776
	301	35.7385	0	5.511	0	81.117	59.9	0	5.8	0	6.12	70.401	18.107	67.631	4.479	66.352	71.762
	302	43.7745	11.306	41.83	0	81.272	55.302	0	4.502	0	5.158	75.182	53.453	76.637	48.882	62.754	19.799
	303	49.8358	68.062	65.237	0	82.15	75.243	0	4.813	0	3.524	75.725	67.805	85.947	44.894	61.599	21.619
	304	54.1814	74.756	84.562	0	85.959	80.875	0	4.911	0	3.577	83.114	75.987	84.186	43.94	75.485	50.185
	305	52.2889	68.151	94.005	0	86.645	86.43	0	5.169	0	2.907	73.599	93.941	68.423	80.232	77.674	75.545
	306	50.9109	60.519	86.215	0	81.78	81.94	0	5.361	0	25.407	56.935	93.916	62.906	74.288	69.198	85.868
	307	52.8653	70.536	83.546	0	79.924	74.836	0	13.135	0	25.049	59.044	94.131	60.948	53.579	67.299	81.637
	308	58.6465	78.563	54.844	0	94.567	79.524	0	3.222	0	64.668	78.86	51.841	73.273	63.944	71.223	78.451
	309	60.9592	88.33	71.387	0	96.656	76.375	0	4.082	0	77.793	87.592	60.339	75.1	79.321	79.71	83.012
	310	54.8119	89.391	67.844	0	94.558	80.36	0	4.629	0	77.32	91.987	56.248	82.423	85.739	87.605	96.284
	311	54.4469	76.767	61.267	0.017	93.285	79.594	0	5.071	0	34.098	94.376	44.58	87.631	92.448	86.318	66.727
	312	60.3164	81.473	62.042	0	93.141	80.908	0	5.603	9.033	18.956	95.319	51.426	87.99	98.765	84.434	47.613
	313	53.5145	65.24	64.952	12.748	90.823	74.341	67.866	13.767	80.603	35.334	92.134	36.524	60.348	97.098	69.374	43.594
	314	52.1936	65.248	76.346	43.644	41.294	79.532	66.249	2.003	0.063	41.492	97.808	29.96	60.132	84.533	53.323	61.09
	315	49.8867	68.224	86.845	43.838	41.441	81.821	57.634	2.279	0.091	29.432	93.583	32.314	70.542	89.627	62.41	22.823
	316	57.2455	79.47	80.865	44.022	40.752	93.769	17.994	2.245	0.148	17.396	67.39	75.688	73.689	75.63	64.62	14.623
	317	56.1733	91.755	79.233	44.166	40.257	96	42.661	2.24	0.25	10.992	57.373	78.407	77.308	89.942	67.318	80.78
	318	56.8105	91.472	94.032	44.294	41.734	80.229	55.008	2.461	44.862	9.945	33.595	32.485	76.138	83.263	61.185	91.897
	319	52.262	83.145	75.883	63.079	43.24	75.862	45.889	2.703	79.715	78.833	14.748	28.154	72.372	49.277	53.494	85.763
	320	46.8868	85.975	89.579	80.083	42.264	65.721	29.985	10.869	83.062	21.955	13.123	22.983	50.645	45.017	56.613	86.056
	321	38.4203	80.121	52.308	85.707	41.321	63.022	20.532	47.131	83.605	22.342	13.309	21.717	4.658	25.778	71.062	70.689
	322	34.6265	67.847	18.576	82.992	40.566	55.248	33.998	7.084	83.414	18.278	13.841	17.406	2.351	10.556	79.303	44.845
	323	36.524	60.113	13.892	86.122	40.103	27.734	24.873	4.617	81.852	9.457	13.841	16.686	11.541	7.698	77.169	43.7
	324	33.4317	59.866	13.306	85.951	38.492	12.852	0	4.402	78.221	9.796	46.828	16.501	62.399	6.96	78.986	33.3
	325	34.5527	52.413	13.088	78.234	38.439	13.276	0	4.688	67.312	8.69	72.127	16.203	68.479	6.029	29.546	32.951
	326	39.1106	17.797	35.982	89.95	72.923	13.704	0	5.039	69.87	5.861	73.878	17.873	47.679	5.593	29.91	32.232
	327	40.7401	8.851	60.253	94.907	87.787	12.963	0	5.081	82.003	4.985	75.318	16.155	45.942	5.116	55.596	31.702
	328	46.9037	8.645	68.098	90.824	87.562	10.091	0	20.014	85.03	2.198	80.431	13.01	49.596	4.819	59.262	31.522
	329	51.4481	55.272	68.713	89.717	85.826	10.159	0	65.92	77.072	2.686	78.301	14.461	55.821	4.56	65.492	29.555
	330	52.7562	73.056	66.37	96.757	83.45	10.118	0	82.03	86.668	2.211	82.901	13.451	64.561	4.704	75.909	29.536
	331	52.0005	77.063	54.642	94.3	85.72	10.323	0	89.515	88.861	0.956	90.425	12.634	69.028	4.782	83.877	29.217
	332	59.6195	79.287	65.177	88.579	85.9	8.138	0	85.968	85.522	0.453	88.765	27.485	70.822	16.077	49.178	28.657
	333	61.4214	80.337	73.69	90.053	90.257	7.868	0	88.864	81.631	1.061	90.533	78.902	77.454	63.761	41.214	28.667
	334	63.2803	81.187	73.618	87.502	92.319	8.031	0	87.144	77.945	1.472	89.528	86.148	80.835	78.161	48.755	28.676
	335	63.4775	82.246	78.288	90.234	93.778	8.016	0	88.821	77.195	1.018	86.618	89.852	80.439	87.551	56.411	28.738
	336	58.2669	76.162	82.887	93.444	95.003	8.056	0	93.729	80.343	1.077	72.5	85.845	78.875	87.823	67.565	28.853
	337	60.4916	75.448	68.261	67.337	94.488	8.05	0	96.797	74.337	0.433	77.097	76.489	71.029	85.885	51.415	26.937
	338	62.9975	67.126	81.211	70.506	90.936	8.763	0	87.591	87.899	0.035	86.392	66.506	91.544	89.949	69.97	8.946
	339	64.3629	70.844	72.086	90.231	88.302	40.23	0	83.556	72.018	0	89.634	66.933	91.878	83.371	86.983	8.896
	340	63.0557	74.416	72.561	88.193	91.648	68.467	0	81.055	69.845	0.002	93.051	55.044	91.86	79.865	90.537	8.899
	341	59.1559	77.241	88.073	63.298	97.233	79.937	0	81.093	53.964	0	98.396	7.519	94.772	83.621	83.131	37.558
	342	52.8259	74.529	87.464	58.007	96.011	78.17	0	61.314	51.895	0	92.05	6.863	92.713	84.368	79.757	24.197
	343	58.6393	76.191	62.481	45.601	92.54	78.043	0	64.794	38.416	0	81.816	4.579	78.356	84.169	43.66	41.742
	344	57.5299	78.323	76.327	53.056	89.458	80.229	0	75.574	79.501	0	82.245	0.686	80.21	95.614	30.282	58.085
	345	53.4184	82.053	64.658	54.394	90.164	79.325	0	65.874	67.862	0	88.828	0.217	85.59	95.471	34.38	54.132
	346	50.1661	81.996	42.246	51.149	93.023	79.853	0	39.845	75.756	0	78.559	0	85.597	87.054	32.154	54.044
	347	42.4044	79.26	36.462	58.305	93.349	77.677	0	41.044	45.449	0	76.158	0	84.044	85.814	17.705	57.225
	348	42.7331	70.843	18.018	39.872	93.58	73.601	0	38.316	49.858	0	33.237	0	69.88	86.566	12.541	49.754
	349	39.5233	79.17	18.022	30.239	91.705	82.093	0	6.388	71.821	0	21.48	0	80.288	91.853	12.072	55.865
	350	41.6867	80.345	18.56	21.155	96.667	76.945	0	0	75.416	0	20.384	0	43.529	90.403	11.976	57.469
	351	43.3447	78.357	18.826	20.012	96.614	68.558	0	0	67.849	0	36.319	0	59.359	86.425	11.97	81.011
	352	37.4533	74.765	18.908	12.959	91.005	71.294	0	0	64.903	0	63.927	0	70.012	83.53	11.943	86.924
	353	35.7361	64.232	19.213	11.334	87.042	67.385	0	0	62.396	0	29.87	0	68.648	60.943	11.876	78.86
	354	39.1116	77.579	19.363	6.394	79.671	72.983	0	0	67.219	0	15.931	0	67.893	62.817	10.843	55.349
	355	42.5452	71.607	19.372	5.728	86.272	82.586	0	0	81.153	0	15.048	0	74.718	78.323	8.296	63.571
	356	42.6499	79.621	19.501	5.65	87.985	88.732	0	0.024	88.237	0	14.875	0	81.353	84.164	8.446	79.59
	357	40.3596	69.761	19.669	6.409	89.155	91.459	0	0.087	76.225	17.15	14.892	0	76.949	84.049	8.591	85.353
	358	39.0418	68.642	19.656	7.111	89	90.867	0	0	62.495	0.353	14.978	0	77.042	80.352	8.687	86.211
	359	45.7955	70.382	14.928	13.779	88.865	88.215	0	0	49.88	0	15.117	0	79.912	75.892	10.59	78.067
	360	45.8139	76.535	18.18	80.393	88.612	96.482	0	0	60.701	0	15.127	0	77.723	84.534	33.541	55.104
	361	46.8021	72.067	16.667	95.046	89.286	97.667	0	0.021	55.142	0.017	15.204	0	77.868	84.86	39.948	43.416
	362	51.7353	74.211	16.288	73.758	94.612	63.317	0	0.074	60.701	32.058	12.196	0	75.194	81.889	49.972	67.761
	363	58.2224	77.667	31.7	74.91	93.846	63.64	0	0.157	33.917	48.294	60.534	0	78.494	80.461	61.107	71.303
	364	62.3199	94.017	60.428	90.714	94.9	61.532	0	0.105	42.447	63.189	70.614	0	66.731	91.557	77.075	60.027
	365	59.5317	93.604	74.327	87.533	92.596	62.278	0	0.169	63.713	71.451	70.526	0	69.982	85.369	92.706	70.544
	366	57.9321	87.942	71.994	77.845	91.086	59.134	0	0.197	55.161	65.376	73.884	0	75.303	77.306	85.588	72.159
	367	62.0017	81.738	81.889	69.196	84.124	63.759	0	0.287	50.26	69.584	66	0	89.204	81.708	52.302	78.93
	368	63.0587	85.859	87.194	72.598	81.251	63.465	0	0.33	68.731	70.241	69.215	0	88.091	81.798	83.554	77.699
	369	57.651	80.749	81.747	73.012	83.185	65.841	0	0.368	86.236	72.833	76.05	0	86.751	77.797	87.152	74.159
	370	61.7298	69.96	81.913	49.83	85.68	79.139	0	0.444	47.878	68.184	75.201	0	74.666	77.98	80.959	72.931
	371	67.5959	83.884	87.357	52.707	79.846	81.457	0	0.842	56.036	78.212	77.836	0	80.49	88.669	85.352	73.259
	372	64.5969	79.057	87.613	71.68	84.035	91.963	0	60.073	61.634	71.867	76.969	0	82.675	86.352	85.226	74.795
	373	67.2343	76.927	86.359	59.646	66.79	84.192	0	72.734	56.781	67.517	74.361	0	86.899	74.935	92.563	69.249
	374	67.9783	96.242	82.443	71.339	74.696	87.666	0	80.339	58.339	70.813	77.069	0	68.847	79.706	78.394	82.621
	375	59.7476	80.398	81.34	74.352	82.898	89.548	0	64.085	59.207	81.195	77.163	0	74.11	81.936	76.649	96.794
	376	55.7855	77.48	73.531	56.733	87.194	73.187	0	49.581	49.213	91.14	66.531	0	75.46	54.608	57.97	83.586
	377	56.0108	80.639	77.626	45.071	84.348	69.33	0	45.009	46.672	95.76	56.413	0	81.721	48.689	56.944	48.56
	378	59.1875	89.816	74.206	43.969	83.807	74.305	0	40.823	49.602	89.981	68.599	0	85.673	28.373	41.522	69.486
	379	60.9829	90.556	78.238	66.919	83.712	77.553	0	68.894	36.395	86.389	85.827	0	90.728	17.492	20.372	84.738
	380	63.1285	82.531	86.758	63.343	85.153	77.948	0	82.394	26.782	84.561	63.115	0	92.247	71.825	13.939	84.148
	381	66.4193	81.262	86.832	68.821	84.563	80.762	0	81.577	42.555	87.39	66.27	0	91.81	81.929	5.826	87.331
	382	63.8687	93.739	85.797	72.36	88.134	82.998	0	92.968	49.418	86.364	72.632	0	87.38	86.26	5.848	92.392
	383	53.4507	77.6	82.648	68.088	89.55	81.734	0	86.572	45.407	83.709	76.876	0	85.265	87.965	5.479	87.137
	384	52.7761	54.552	77.355	33.77	88.425	76.382	17.383	57.937	7.199	77.146	74.205	0	86.423	82.949	4.91	63.124
	385	58.8406	66.875	74.187	17.341	82.856	73.959	67.152	41.174	2.291	70.469	59.893	0	90.767	79.988	4.917	59.772
	386	57.8422	75.317	92.207	21.15	86.418	66.61	59.912	92.074	2.277	91.108	37.059	0	93.216	88.881	28.209	48.171
	387	50.3961	80.28	56.258	16.93	87.133	82.216	65.554	98.088	2.369	93.093	15.785	0	93.634	91.393	37.637	47.263
	388	37.4157	81.817	55.341	13.937	87.416	62.792	57.551	44.097	2.514	74.674	14.125	0	94.159	95.147	24.863	47.508
	389	44.3153	67.431	32.171	12.568	85.21	30.532	9.61	14.31	1.779	38.61	48.498	0	82.348	90.723	12.096	35.35
	390	39.6203	72.56	13.181	8.505	82.477	27.511	42.476	14.623	1.652	64.692	48.941	0	85.679	98.153	10.495	93.785
	391	32.7272	56.519	10.096	3.245	43.437	50.345	46.409	15.633	1.771	75.743	11.731	0	89.096	98.616	44.477	47.187
	392	28.2201	19.619	9.514	4.851	44.718	17.145	47.81	12.376	1.88	71.407	9.683	0	86.465	98.158	25.151	42.131
	393	23.4169	10.678	9.672	6.324	43.607	17.628	57.938	12.126	1.684	52.645	9.576	0	86.131	59.134	13.798	42.36
	394	20.7831	9.957	7.921	3.459	42.965	17.524	51.691	10.936	1.345	25.897	9.652	0	84.079	29.794	13.87	42.163
	395	20.158	8.676	7.123	3.186	42.76	17.502	48.396	10.597	1.396	7.81	9.632	0	89.582	8.991	13.968	42.128
	396	20.4911	8.628	7.357	3.981	41.603	14.705	51.525	10.98	1.427	7.678	9.632	0	91.634	6.862	11.998	34.36
	397	27.8289	44.083	6.556	11.729	41.353	3.038	47.514	11.54	1.478	4.364	9.006	0	86.466	6.877	10.459	22.904
	398	25.148	70.232	6.508	73.644	40.297	3.003	55.25	11.356	1.081	4.371	9.101	0	80.594	5.01	34.272	22.715
	399	23.8964	76.017	6.096	46.74	40.464	3.212	57.312	11.02	1.075	3.546	9.248	0	59.742	5.06	35.534	22.154
	400	32.3177	80.087	5.057	27.93	40.338	2.706	51.704	11.366	1.2	29.378	43.89	0	14.865	5.246	25.103	19.576
	401	39.8361	73.308	1.738	22.627	39.624	2.209	69.015	11.644	44.463	52.228	83.66	0	0.255	11.58	53.033	19.382
	402	39.1857	90.107	2.562	23.034	39.98	1.504	67.136	11.979	76.183	59.677	82.837	0	0.388	67.834	54.608	19.712
	403	45.3493	85.789	2.687	22.406	40.301	1.768	71.394	12.295	80.997	67.498	85.659	0	0.515	51.8	45.637	19.04
	404	51.1831	82.221	2.114	15.995	80.092	1.719	72.559	69.734	93.754	74.089	89.266	0	0.703	18.45	61.755	17.789
	405	54.4483	87.125	2.354	17.039	88.523	62.834	78.203	71.239	71.272	79.052	91.121	7.58	0.897	11.947	80.686	17.875
	406	63.6581	86.267	15.269	17.894	87.804	45.68	71.165	64.569	58.045	84.94	93.161	44.252	32.509	13.29	83.938	17.941
	407	62.8935	91.312	43.374	18.929	80.664	65.07	70.445	50.888	58.844	90.71	90.218	57.734	65.55	65.768	87.313	18.053
	408	65.5144	84.492	49.133	18.293	84.068	48.029	67.029	43.62	59.147	92.418	77.467	62.505	66.601	79.895	92.43	18.276
	409	70.3894	90.089	59.957	16.618	92.005	45.91	84.584	31.162	39.767	91.299	70.138	77.394	70.273	97.686	97.39	18.444
	410	64.9137	93.696	67.29	70.96	83.687	65.434	87.045	25.243	37.443	96.501	86.418	67.018	86.268	96.541	78.193	14.104
	411	55.1183	78.992	87.852	80.518	77.762	53.837	66.501	20.618	8.915	90.169	81.882	41.934	81.461	94.003	70.059	39.203
	412	57.3261	26.453	82.055	74.501	74.238	17.081	73.194	19.259	2.803	44.453	61.125	56.97	78.624	82.581	68.322	65.116
	413	52.2609	15.953	83.72	88.587	76.987	11.274	74.597	15.881	2.236	64.601	62.563	66.55	50.141	87.992	81.108	77.702
	414	43.2495	10.264	72.095	79.958	86.942	12.057	83.976	16.028	2.234	50.676	25.615	50.979	28.212	91.02	88.303	85.555
	415	38.4478	10.296	58.503	65.43	94.358	12.459	62.099	16.024	1.665	12.213	14.13	51.301	27.864	94.192	70.919	57.29
	416	46.8673	13.459	50.596	51.582	96.016	12.485	0	12.444	1.421	8.497	12.996	63.906	28.011	91.596	57.55	76.158
	417	42.9306	72.915	67.405	65.058	98.735	12.481	0	12.642	1.388	6.911	11.304	68.002	28.04	94.477	69.866	93.786
	418	33.8091	87.604	59.422	65.68	71.328	10.264	0	12.716	1.353	4.397	11.811	77.585	28.324	93.713	65.728	54.034
	419	38.6529	59.933	29.962	43.072	48.986	10.024	0	11.657	1.061	4.363	30.94	95.634	28.545	89.716	53.167	0.077
	420	43.5009	61.249	14.13	55.463	49.635	9.873	0	11.7	1.012	3.111	85.184	80.942	52.136	95.012	60.347	0
	421	46.6215	71.95	14.163	76.755	49.549	10.117	0	11.875	0.995	9.36	89.892	83.293	83.972	94.122	56.47	0
	422	41.2577	79.54	14.222	70.962	49.402	10.145	0	12.056	1.025	46.952	95.298	71.687	89.002	95.82	63.212	0
	423	39.8368	73.5	13.823	23.264	47.83	10.605	0	12.238	0.915	53.54	97.317	71.536	85.327	86.803	42.167	0
	424	29.9709	68.938	12.045	5.617	47.968	37.162	0	12.235	0.832	67.39	98.106	66.411	80.239	79.204	21.405	0
	425	21.2659	30.53	12.061	0	49.136	55.3	0	12.345	0.803	32.599	90.799	79.513	32.122	40.857	13.498	0
	426	22.6553	12.765	13.187	0	49.131	53.861	0	30.376	0.814	10.507	22.277	71.941	27.31	15.658	11.161	0
	427	19.1751	8.466	13.95	0	50.321	49.986	0	90.932	0.835	6.452	1.176	75.05	27.088	4.581	10.992	0
	428	20.7644	7.186	10.217	0	55.933	22.395	0	69.57	0.831	3.921	0.943	56.711	48.432	3.272	8.215	0
	429	28.8848	7.213	9.831	0	69.563	14.714	0	66.994	5.225	3.35	0.622	69.653	52.735	3.339	8.227	0
	430	28.8227	7.239	6.881	0	82.434	69.97	0	68.063	77.077	1.718	0	78.483	30.36	2.791	8.256	0
	431	24.8542	7.279	7.181	0	82.134	79.008	0	55.712	85.724	1.676	0	72.495	32.028	2.667	6.436	0
	432	18.0337	7.335	7.304	0	74.352	2.296	0	55.689	79.001	1.719	0	62.683	73.925	2.346	6.163	0
	433	14.734	7.407	6.197	0	53.155	1.851	0	1.398	70.293	1.629	0	81.067	39.223	2.163	6.122	0
	434	15.2518	6.784	2.579	0	52.46	2.588	0	1.735	62.484	0.734	0	80.161	2.258	1.886	7.341	0
	435	15.8761	6.886	2.228	0	53.276	2.931	0	2.215	68.518	0.777	0	80.564	2.194	1.821	7.367	0
	436	17.0713	7.041	4.155	0	53.736	2.932	0	2.465	69.853	0.784	0	86.094	1.801	1.939	7.341	0
	437	21.6474	7.19	4.459	0	53.391	2.984	0	2.725	75.479	0.796	0	97.515	1.879	1.605	8.047	0
	438	26.7527	27.471	4.348	0	56.681	3.301	0	31.829	79.114	0.161	0	72.669	1.93	1.448	45.759	0
	439	34.1379	86.862	3.981	0	54.353	3.877	13.453	71.131	65.906	0.225	0	51.466	0.759	1.515	47.762	0
	440	39.1221	81.054	28.278	0	53.428	3.977	71.378	79.265	62.318	4.982	0	58.839	0.418	9.418	58.714	0
	441	43.0724	77.077	27.212	0	53.63	4.213	61.134	79.146	56.216	53.112	0	67.889	0.508	42.619	64.076	0
	442	41.2787	84.913	56.784	0	53.462	4.516	54.799	78.565	37.454	68.523	0	74.023	0.664	63.327	69.056	0
	443	44.978	37.196	71.051	0	51.777	5.134	57.35	72.358	4.499	84.187	0	70.946	11.431	76.455	76.796	0
	444	49.0959	31.331	67.054	0	49.178	42.359	16.177	69.171	1.336	92.947	0	75.274	69.141	83.653	77.049	0
	445	51.5559	19.553	64.696	0	61.577	83.286	45.632	62.166	1.069	68.176	0	77.552	85.988	91.606	75.138	0
	446	54.0387	10.571	83.412	0	71.829	76.59	58.266	68.193	1.002	76.761	0	70.377	81.582	97.314	77.442	0
	447	46.7444	7.282	91.029	0	72.862	77.529	50.725	88.093	1.006	95.356	0	75.928	77.32	93.867	79.583	0
	448	39.0684	6.835	74.915	0	80.161	18.594	53.643	88.933	1.005	89.271	0	79.653	84.197	40.121	83.838	0
	449	41.7161	5.935	44.192	0	86.246	2.7	50.3	76.294	1.003	76.695	0	65.283	82.675	11.769	82.934	0
	450	44.126	5.976	52.379	0	91.358	3.327	68.125	81.669	0.959	88.676	0	68.313	74.727	2.44	87.792	0
	451	44.9038	6.036	58.082	0	91.906	3.691	87.076	92.268	0.908	90.514	0	73.76	59.716	1.134	96.799	0
	452	41.1931	6.045	56.245	0	83.413	34.765	76.231	83.587	1.026	87.359	0	73.711	79.274	0.619	91.282	0
	453	30.5676	6.099	32.012	0	88.772	65.462	68.283	73.452	1.1	77.33	0	61.378	66.595	0.232	77.181	0
	454	29.351	6.214	14.605	0	94.548	16.081	39.726	72.84	1.182	77.055	0	63.947	64.545	0.059	7.712	0
	455	28.3951	8.207	14.032	0	80.689	15.138	29.93	74.772	1.29	80.154	0	64.964	70.332	0.1	0.657	0
	456	21.0863	56.771	14.435	0	59.409	15.718	51.492	75.079	1.251	31.842	0	41.038	78.543	0.032	0.316	0
	457	39.3021	25.91	13.024	0	58.571	15.983	28.78	75.883	0.958	2.52	0	15.83	78.705	0.031	0.1	0
	458	36.4271	99.289	98.393	0	33.863	88.151	0	67.574	91.937	2.994	0	12.734	93.998	0.599	0	0
	459	32.5963	74.522	97.56	0	31.267	80.736	0	67.396	58.833	2.573	0	42.512	91.007	0	0	0
	460	27.9307	63.636	99.389	0	26.681	82.106	0	67.703	49.277	1.646	0	6.116	92.391	0	0	0
	461	24.9008	50.9	94.567	0	25.16	83.519	0	63.523	50.179	1.708	0	7.254	42.081	0.07	0	0
	462	24.6787	46.152	91.973	0	25.581	84.266	0	64.469	50.69	1.362	0	7.545	1.467	0.007	0	0
	463	24.6392	46.532	92.686	0	24.433	85.707	0	67.807	44.345	0.902	0	7.711	0	0.057	0	0
	464	23.5667	46.956	93.352	0	24.334	87.17	0	72.589	37.33	0.572	0	7.283	0	0.002	0	0
	465	22.0806	47.423	92.312	0	24.644	77.083	0	71.34	34.907	0.363	0	5.428	0	0	0	0
	466	21.1332	47.615	90.087	0	24.271	59.789	0	70.909	32.707	0.361	0	5.446	0	0.024	0	0
	467	20.9644	40.368	89.946	0	22.965	60.785	0	70.633	26.659	0.099	0	5.512	0	0.031	0	0
	468	20.3436	40.912	89.556	0	23.464	61.727	0	73.26	22.534	0.079	0	2.934	0	0	0	0
	469	20.7349	34.894	90.302	0	23.317	62.403	0	73.232	18.065	0.06	0	2.869	0	0.012	0	0
	470	21.2312	34.761	91.058	0	23.221	63.456	0	77.66	17.824	0.07	0	2.9	0	0.073	0	0
	471	30.6637	35.278	91.535	0	22.772	66.119	0	79.02	20.301	0.445	0	2.998	0	0	0	0
	472	29.4418	35.953	91.531	0	20.809	66.59	0	94.488	25.467	63.266	0	61.845	0	0.006	0	0
	473	35.2655	36.815	91.433	0.706	21.125	48.71	0	76.393	30.125	74.551	0	61.768	0	0.001	0	0
	474	38.5365	35.583	88.407	51.233	44.058	41.286	0	61.629	31.158	93.224	0	82.404	0	0	0	0
	475	36.1868	35.096	87.592	72.75	81.387	42.65	0	66.796	29.11	98.18	0	64.478	0	0.008	0	0
	476	32.8807	35.576	87.994	71.839	90.908	44.448	0	60.896	28.578	61.866	0	60.676	0	0.021	0	0
	477	28.8562	35.834	87.346	82.956	96.759	43.821	0	57.097	19.348	27.175	0	42.856	0	0.018	0	0
	478	30.9279	35.952	88.629	83.448	84.442	45.219	0	49.375	8.779	17.031	0	19.966	0	0.002	0	0
	479	34.6705	28.125	89.663	75.214	79.942	46.398	0	69.7	8.186	51.024	0	15.634	0.002	0.031	0	0
	480	34.6315	24.1	86.964	76.178	85.652	47.808	0	68.993	7.678	76.29	0	46.351	0	0.043	0	0
	481	27.9181	24.856	86.162	89.737	86.748	48.889	0	72.814	5.646	38.312	0	66.256	0	0.052	0	0
	482	24.7981	3.287	13.02	93.301	91.052	5.493	0	79.642	0	68.411	0	64.513	0	0.053	0	0
	483	19.5735	3.379	13	73.691	91.947	3.55	0	73.45	0	43.294	0	69.656	0	0.005	0	0
	484	17.2027	2.831	13.238	57.447	91.514	3.655	0	65.255	0	20.764	0	38.892	0	0.006	0	0
	485	16.1848	2.633	13.59	64.477	90.487	3.754	0	59.205	0	16.544	0	7.35	0	0	0	0
	486	13.7457	2.699	13.666	63.352	92.568	4.13	0	49.69	0	8.837	0	7.83	0	0	0	0
	487	10.7705	2.748	13.31	52.112	93.791	4.429	0	27.804	0	3.539	0	8.405	0	0.047	0	0
	488	11.1462	2.79	13.371	31.116	95.231	4.349	0	8.4	0	1.023	0	5.261	0	0.016	0	0
	489	14.7251	2.855	13.433	19.649	95.545	20.76	0	8.838	0	0.171	0	5.629	0	0.313	0	0
	490	13.8575	2.932	13.505	50.467	96.097	44.287	0	8.603	0	0	0	4.526	0	0.459	0	0
	491	11.989	3.051	13.581	36.568	96.1	44.254	0	8.94	0	0	0	4.481	0	0.887	0	0
	492	10.6098	2.517	13.646	12.994	95.738	40.661	0	9.59	0	0	0	4.512	0	0.177	0	0
	493	11.2756	2.207	13.736	11.394	96.614	20.184	0	9.229	0	0	0	4.073	0	1.71	0	0
	494	11.8151	2.259	44.802	12.359	48.549	6.89	0	9.035	0	0	0	44.16	0	1.08	0	0
	495	8.7532	2.302	49.291	8.994	48.285	31.625	0	9.148	0	0	0	27.432	0	0.15	0	0
	496	16.8585	2.352	48.262	8.981	48.407	1.12	0	9.266	0	0	0	11.905	0	1.005	0	0
	497	22.688	24.99	47.289	4.961	47.631	42.586	0	9.082	0	0	63.981	11.984	0.139	0.234	0	0
	498	27.6195	61.421	48.284	5.102	47.125	63.531	0	9.267	0	0	66.247	34.949	0.002	4.392	0	0
	499	29.9727	86.925	53.579	5.616	48.209	24.465	0	31.671	0	0	87.057	67.796	0	8.975	0	0
	500	28.2656	76.574	53.997	6.21	48.032	8.74	0	64.341	0	0	88.991	94.68	0	8.025	0	0
	501	32.6313	46.016	63.121	6.731	49.672	10.446	0	78.698	0	0	82.682	85.032	0	1.586	0	0
	502	32.0247	62.649	64.402	7.289	49.479	73.922	0	91.061	0	0	86.47	52.577	0	1.62	0	0
	503	33.1447	66.823	73.859	6.163	47.851	62.198	0	83.108	0	0	81.507	58.039	0.002	0.821	0	0
	504	37.1425	59.259	82.02	6.429	47.291	69.587	0	90.782	0	0	79.364	60.902	0	1.537	0	0
	505	35.7651	64.094	86.764	7.049	58.001	89.131	0	88.536	0	0	88.354	74.885	0.118	0.205	0	0
	506	36.2551	72.814	83.624	6.03	83.485	78.745	0	86.835	0.001	0	58.854	66.088	0	0	0	0
	507	38.0305	75.148	92.661	6.404	71.36	86.928	0	82.162	0.005	0	65.263	63.895	0	0.001	0	0
	508	43.893	80.225	68.878	7.346	79.052	90.719	0	68.241	26.698	0	76.354	72.945	0	0	0	0
	509	42.1179	93.586	75.866	8.138	91.294	90.499	0	71.079	90.57	0	66.811	70.517	0	0.035	0	0
	510	50.7124	77.59	63.752	23.852	85.635	80.738	0	58.334	83.337	0	69.749	63.677	12.042	0.049	0	13.013
	511	53.4054	72.466	75.573	76.608	76.59	79.942	0	57.527	76.667	0	58.055	66.79	51.872	0.008	0	68.588
	512	53.1896	72.563	81.682	88.268	71.477	69.077	0	70.599	79.613	0	56.131	73.304	59.887	0.01	0	78.47
	513	51.9105	73.665	81.205	77.781	77.628	71.213	0	62.712	81.332	0	57.827	67.482	66.064	0.041	0	80.894
	514	58.989	68.099	69.754	76.75	76.789	49.787	0	89.312	71.128	39.116	58.696	48.504	61.826	0.079	0	68.817
	515	64.9238	74.4	68.095	81.362	73.483	53.474	0	88.196	73.367	68.609	71.175	64.197	75.707	19.797	0	72.973
	516	65.8555	77.661	69.651	78.29	79.167	63.553	0	78.304	76.485	74.741	80.412	75.947	70.14	75.554	0	73.952
	517	65.3348	84.403	64.922	75.557	78.86	69.392	0	72.58	81.179	72.859	80.767	77.586	75.964	79.078	0	74.685
	518	61.8539	63.64	64.57	75.235	77.17	71.964	0	85.628	77.427	79.519	80.025	76.159	70.803	82.132	0	75.75
	519	65.8571	62.426	51.767	81.4	70.374	71.558	0	72.656	72.276	79.807	71.151	79.276	56.225	89.223	0	69.67
	520	65.2562	77.542	51.644	73.813	69.822	84.137	0	73.467	76.089	81.315	74.648	92.395	63.049	90.234	0	79.701
	521	59.7608	89.695	66.258	64.444	77.519	83.095	0	68.237	75.757	77.512	85.998	71.66	65.589	90.413	0	62.666
	522	65.2297	84.399	61.654	63.21	76.255	79.058	0	67.093	67.112	67.401	84.553	43.394	69.013	93.441	0	39.829
	523	65.501	55.853	66.687	64.116	74.301	85.294	0	79.02	78.49	79.365	86.638	57.907	73.515	97.412	0	79.847
	524	66.348	70.128	61.843	58.909	79.999	79.502	0	72.341	68.688	79.879	89.266	73.338	71.807	95.939	0	80.876
	525	71.7755	71.326	55.193	51.935	83.038	63.762	0	62.443	69.063	92.212	78.804	66.55	94.134	88.584	27.144	91.032
	526	62.2039	78.056	73.002	71.101	84.455	65.208	0	54.681	76.33	90.999	77.896	67.58	86.291	75.762	86.124	89.147
	527	60.4925	84.523	69.814	39.545	74.941	59.931	0	53.28	65.48	60.711	74.55	61.406	67.194	72.785	76.561	72.338
	528	62.8464	79.546	69.139	39.55	83.499	40.103	0	38.791	60.33	69.178	65.768	79.968	56.128	81.081	79.432	64.874
	529	63.6621	84.232	72.397	55.66	89.843	21.694	0	54.866	65.149	73.293	75.231	56.425	74.838	70.492	77.608	70.968
	530	68.4387	95.854	84.102	69.88	86.997	21.481	0	67.122	55.051	72.621	76.216	55.743	78.937	69.223	65.635	56.069
	531	72.1411	93.259	85.905	75.026	85.278	58.807	0	67.423	57.652	80.968	78.227	56.027	74.833	75.611	77.99	59.575
	532	72.5782	85.409	85.756	81.595	87.695	51.892	0	68.788	66.107	86.086	84.264	65.207	82.473	83.81	85.143	67.891
	533	72.3827	87.139	84.486	81.908	90.067	39.5	0	69.488	70.496	88.585	88.779	67.172	72.322	90.166	88.096	70.469
	534	67.3271	84.55	81.508	87.794	88.243	53.29	0	62.816	79.018	90.901	80.282	60.478	64.385	96.316	92.56	63.599
	535	62.3255	60.261	65.796	67.563	92.081	59.795	0	43.51	55.981	86.645	81.279	69.546	60.345	83.135	94.472	89.498
	536	54.2374	19.418	59.556	75.892	90.796	54.309	0	35.063	58.067	83.043	77.061	62.695	70.691	68.136	90.173	89.983
	537	54.4515	6.801	68.236	57.741	90.785	36.173	0	8.471	53.113	82.833	71.972	64.53	66.422	61.91	76.661	67.913
	538	58.7104	5.857	57.59	65.165	81.348	36.291	0	6.752	56.35	86.823	73.533	68.113	70.937	74.151	74.862	59.001
	539	60.3993	5.87	72.176	71.38	81.451	34.882	0	6.35	66.828	89.401	75.01	68.636	73.586	79.725	93.04	62.321
	540	62.5309	5.865	80.112	76.625	82.025	20.74	0	6.754	73.409	93.131	77.27	70.836	80.104	84.622	86.317	68.18
	541	63.1578	5.898	84.336	80.189	82.253	20.713	0	7.272	85.687	94.334	79.543	75.024	73.366	88.75	88.323	72.276
	542	68.2151	13.852	83.707	81.21	83.468	20.817	0	12.075	83.653	96.419	86.427	78.03	49.842	87.588	96.902	73.377
	543	69.0933	68.788	76.363	75.466	77.635	20.857	0	79.472	76.327	74.538	87.924	88.65	53.124	90.481	77.458	76.144
	544	70.9731	77.934	73.169	70.95	76.136	14.73	0	87.295	73.964	80.997	88.428	88.366	54.456	85.811	82.267	81.896
	545	70.704	86.988	70.878	73.779	78.216	15.027	0	91.213	72.27	81.701	94.911	92.345	55.699	82.243	82.164	87.162
	546	70.4646	79.728	75.606	89.726	78.99	15.225	0	87.123	76.54	91.187	95.446	90.517	52.536	81.621	86.768	59.547
	547	70.8931	83.035	83.497	90.053	81.561	15.564	0	83.095	72.217	90.315	95.379	85.973	47.448	81.43	84.003	63.399
	548	63.6657	78.564	82.774	93.319	82.249	15.667	0	82.219	75.348	89.193	92.891	65.903	68.88	80.862	87.566	67.962
	549	65.6576	77.759	86.638	40.297	75.275	15.095	0	77.305	68.362	90.575	73.382	50.426	66.964	85.596	85.441	61.87
	550	69.1735	86.868	93.482	37.011	74.352	14.96	0	78.679	75.703	84.649	74.466	66.964	61.729	91.255	79.991	64.755
	551	71.2197	86.133	83.537	66.602	78.765	44.916	0	75.681	72.981	66.06	80.064	76.975	68.722	91.256	81.304	64.606
	552	75.4373	91.959	86.31	78.684	85.014	16.067	0	78.461	84.097	61.069	87.829	68.723	84.267	91.991	87.096	66.728
	553	81.2664	83.565	89.864	71.681	78.738	50.694	73.897	80.554	71.36	69.037	91.467	80.324	48.388	84.085	88.56	69.345
	554	77.4621	88.208	95.261	41.119	90.236	94.083	68.525	80.823	67.203	76.047	92.398	88.823	59.387	86.904	96.166	93.813
	555	77.3414	87.553	54.895	61.159	87.448	93.607	67.037	80.067	59.151	84.398	89.934	63.784	63.641	88.655	93.451	87.152
	556	65.6635	90.81	27.682	95.348	87.059	89.049	39.682	79.201	65.087	88.06	92.101	76.154	69.63	89.271	92.796	78.191
	557	60.4763	70.85	17.675	43.544	89.667	50.578	30.538	70.781	58.575	77.533	73.901	87.048	70.667	92.144	89.464	61.987
	558	55.2501	78.904	17.084	32.002	90.044	38.585	46.307	68.615	6.314	70.115	61.648	78.016	80.597	90.045	83.481	65.388
	559	51.2035	40.886	16.654	28.86	93.127	39.336	43.651	62.067	2.723	83.926	64.973	76.494	86.21	92.758	56.032	41.055
	560	53.6381	13.432	23.742	5.026	91.36	48.947	42.758	76.183	2.238	87.327	54.23	21.968	78.742	91.02	66.587	64.493
	561	57.7215	6.389	62.984	1.23	89.236	47.677	61.429	48.354	2.328	91.261	65.558	20.809	75.825	91.516	76.201	63.774
	562	61.779	5.568	71.581	0	83.701	45.363	54.586	62.8	2.504	92.603	68.685	57.098	73.238	94.505	83.323	70.267
	563	59.6403	5.728	86.849	0	87.465	57.104	60.401	74.15	2.882	95.108	72.285	41.184	80.143	95.736	92.334	75.316
	564	57.0905	5.856	88.87	0	85.907	70.595	53.088	77.31	2.281	83.252	76.668	18.133	78.385	80.03	92.301	81.928
	565	47.6285	63.695	66.158	0	41.939	48.534	56.75	79.752	2.084	58.999	83.096	18.518	81.501	85.874	87.978	81.479
	566	43.697	66.626	46.326	0	42.918	19.186	52.068	13.905	2.298	39.528	73.894	19.227	88.309	90.669	81.572	77.901
	567	46.5884	81.272	40.947	4.087	42.907	15.521	42.945	0	22.713	17.453	57.382	17.85	90.374	93.024	73.172	55.808
	568	46.7072	73.194	15.618	36.47	42.25	15.942	49.507	1.473	73.355	12.794	64.009	15.584	95.114	97.349	69.475	36.692
	569	43.9845	54.123	0	4.579	42.059	15.178	55.304	2.103	77.42	32.736	69.797	15.336	95.683	95.376	63.955	76.959
	570	44.4087	70.583	0	0	42.219	12.677	48.435	0.929	78.382	8.246	73.441	15.516	93.877	91.598	42.642	81.222
	571	42.5165	72.402	0	0	42.321	12.856	51.025	1.131	83.401	24.262	74.084	14.713	93.49	90.353	35.735	70.358
	572	41.2029	53.003	0	0	42.479	12.979	47.925	1.368	83.399	35.495	74.225	14.817	93.741	87.801	35.554	54.962
	573	47.0933	41.376	0	0	42.93	13.109	53.999	10.309	83.409	23.274	69.848	18.741	94.485	90.795	30.989	44.779
	574	43.4608	65.475	0	0	45.577	13.079	58.635	14.059	82.816	10.962	76.842	59.041	86.399	92.733	44.585	56.197
	575	45.4455	64.235	0	0	44.744	9.559	63.584	6.98	82.521	9.593	79.078	1.731	85.216	94.126	50.672	59.873
	576	48.8585	71.16	0	0	44.671	9.201	71.536	5.997	90.282	9.711	80.376	0.759	86.694	95.102	30.524	85.67
	577	56.8347	83.793	0.006	0	54.792	9.215	88.138	6.346	80.657	9.281	84.625	0.991	92.804	96.619	30.611	94.999
	578	61.4126	82.961	14.482	0	80.522	11.198	81.625	42.18	72.998	8.977	86.507	51.928	75	96.575	48.364	99.203
	579	68.8161	58.301	28.152	7.508	82.836	12.104	84.084	81.489	74.817	8.893	79.753	69.242	79.439	96.243	62.566	95.762
	580	71.8487	52.949	39.08	64.136	83.435	54.857	69.084	88.151	61.276	46.764	79.894	74.839	72.285	87.099	68.376	90.016
	581	70.7727	66.893	48.636	87.659	85.117	46.3	71.274	52.885	72.794	59.604	81.552	77.678	71.27	88.193	76.605	91.271
	582	66.3815	75.55	58.096	89.412	82.879	13.063	63.931	51.139	63.497	71.886	86.844	91.364	63.686	86.4	76.721	87.122
	583	56.3027	77.311	62.167	81.958	83.926	12.349	62.899	38.655	17.638	77.462	91.78	95.042	63.683	89.221	76.442	65.189
	584	66.5633	79.976	64.424	41.093	85.997	13.17	62.38	21.642	3.125	16.35	92.427	81.031	63.674	89.288	72.242	57.721
	585	65.8364	78.189	68.765	67.23	86.738	70.391	69.976	21.934	1.443	56.9	91.266	82.759	64.549	91.111	74.789	72.409
	586	57.93	78.096	75.996	79.373	88.593	29.814	69.414	16.908	1.248	70.943	92.81	74.622	63.718	94.168	80.684	71.159
	587	57.1899	80.156	77.885	79.376	78.862	2.929	67.814	17.158	1.219	39.652	86.656	46.408	65.86	93.112	84.381	47.482
	588	60.213	80.013	95.332	86.754	66.414	3.885	60.622	13.673	0.892	10.189	75.466	54.325	65.977	88.198	87.711	68.397
	589	65.3495	79.268	95.182	89.555	53.225	8.656	63.56	12.123	0.862	9.383	86.371	59.744	75.547	94.376	92.099	83.244
	590	55.9895	69.48	91.578	90.995	57.404	60.42	59.641	12.451	0.969	7.935	96.341	74.727	75.454	96.933	95.708	90.206
	591	54.1221	83.267	88.235	79.065	52.935	2.717	52.298	11.595	0.799	6.028	75.831	68.175	78.294	73.915	81.1	85.588
	592	54.0423	79.432	92.557	65.039	45.196	1.896	54.583	9.573	0.806	4.074	65.138	71.787	83.447	66.419	87.454	84.431
	593	66.1217	95.111	86.884	28.53	45.241	2.22	50.742	9.772	0.827	9.584	74.002	78.487	83.245	82.072	86.894	77.024
	594	59.5898	89.388	86.212	53.989	58.358	68.46	58.065	41.848	0.997	36.49	75.279	82.117	86.353	92.964	84.561	76.745
	595	56.1572	83.917	80.53	67.764	58.493	33.296	50.108	20.365	0.692	7.22	76.449	83.906	83.6	92.954	82.793	71.76
	596	58.4965	79.774	81.529	32.377	48.527	1.848	58.398	8.755	0.724	59.282	79.046	83.721	86.76	90.785	80.031	50.801
	597	57.1075	85.948	92.724	0.563	49.796	0	62.915	9.182	0.769	71.017	82.41	83.813	87.366	88.784	85.655	76.506
	598	57.0145	83.676	88.008	0	45.696	0	57.471	9.547	0.821	47.272	89.621	85.704	89.39	89.886	87.504	82.016
	599	64.6587	81.361	77.481	0	45.69	0	51.374	12.361	14.362	65.117	82.557	81.291	88.981	92.062	84.825	77.755
	600	66.0948	83.631	63.124	0	44.374	0	51.987	58.595	67.882	78.3	79.687	76.531	92.279	96.914	90.603	85.973
	601	66.107	72.581	76.89	0	41.416	0	60.527	69.216	79.526	86.008	61.178	80.027	77.146	94.979	97.18	94.748
	602	66.7445	72.19	83.827	0	44.954	0	74.767	67.656	93.055	83.194	62.506	84.7	69.1	90.386	93.307	71.963
	603	61.5583	82.28	81.828	0	43.038	0	75.936	75.626	95.347	95.153	67.883	89.488	55.326	95.23	73.595	70.438
	604	66.1845	85.987	56.613	0	44.722	0	66.76	79.372	91.539	52.01	77.002	74.252	73.779	94.572	59.131	67.636
	605	66.2249	91.488	65.114	0	45.503	0	86.423	84.404	93.406	66.297	74.476	58.964	87.37	97.132	77.744	64.447
	606	57.8197	89.444	70.762	0	45.29	0	89.232	84.831	88.067	57.598	70.603	70.206	89.569	96.506	80.086	61.179
	607	52.5738	75.496	54.217	0	59.502	0	68.068	73.519	77.256	40.214	72.495	56.588	88.746	73.212	74.504	53.478
	608	50.9429	71.065	46.122	0	75.857	0	69.802	73.118	71.005	9.536	68.413	46.426	83.255	63.799	74.233	35.976
	609	57.3791	43.401	60.544	0	86.695	0	67.395	73.083	68.911	7.43	72.741	54.38	54.116	73.645	75.558	26.245
	610	60.6264	65.515	75.592	0	80.565	0	73.59	78.279	64.681	3.987	72.265	63.875	63.508	83.784	81.299	53.747
	611	48.6854	79.464	73.558	0	74.767	0	83.769	88.378	65.206	2.872	73.945	68.655	64.597	90.227	81.732	62.226
	612	29.5947	62.517	76.053	0	78.979	0	28.256	64.849	56.32	1.929	53.218	61.426	70.792	66.056	61.36	48.526
	613	38.6907	13.864	56.541	0	91.971	0	0	47.506	56.943	1.061	20.652	58.058	37.634	10.025	40.062	9.604
	614	39.6593	4.147	57.597	0	86.691	0	56.384	52.594	75.373	1.085	41.003	53.551	63.181	10.148	51.761	26.846
	615	38.2717	1.918	55.8	0	84.764	0	53.98	44.089	62.074	1.148	43.984	57.679	70.127	36.499	54.388	28.439
	616	36.2163	1.557	53.545	0	85.169	0	49.733	44.974	20.061	0.831	46.95	59.579	73.113	49.594	53.063	35.906
	617	39.0835	1.692	34.36	0	90.191	0	19.315	38.089	22.02	0.759	44.442	58.007	76.333	43.526	54.402	60.108
	618	34.2537	55.502	23.936	0	92.144	0	0	23.413	38.447	0.632	58.351	35.728	71.844	53.698	62.688	69.869
	619	32.8147	58.29	21.949	0	84.377	0	0	3.395	6.275	0.359	60.248	16.166	75.875	55.828	68.071	62.973
	620	32.5731	66.371	21.45	0	80.187	0	0	2.543	2.503	0.325	53.491	28.984	76.785	44.22	68.939	46.423
	621	30.3665	44.929	20.289	0	87.012	0	0	2.834	2.435	0.307	47.955	18.277	78.841	45.299	66.081	74.338
	622	32.1072	0	7.481	0	85.878	0	0	3.2	2.542	0.281	58.287	10.529	73.258	59.493	77.608	76.94
	623	30.6499	0	6.554	0	86.042	0	0	3.191	1.503	0.109	63.264	10.767	78.856	62.796	84.149	84.377
	624	29.0271	0	4.919	0	87.441	0	0	3.138	1.239	0.064	66.001	9.868	68.661	32.753	91.113	94.552
	625	44.7385	0	2.553	0	92.125	0	0	3.687	1.315	0.074	69.265	9.179	70.175	9.105	91.312	86.617
	626	47.2061	0	15.861	0	91.96	0	0	69.054	90.027	0.16	89.866	10.757	78.43	42.535	86.099	96.329
	627	43.3781	0	15.986	0	86.459	0	0	93.145	94.561	0.162	92.118	7.963	68.507	61.37	94.071	93.749
	628	40.9815	0	31.304	0	79.851	0	0	86.901	64.488	18.632	95.822	7.381	67.745	40.171	79.917	78.46
	629	44.0172	0	16.974	0	82.641	0	0	86.344	48.487	33.212	97.462	6.624	67.731	14.789	77.509	82.949
	630	43.4675	0	13.363	0	84.93	0.418	0	57.628	58.226	70.664	98.682	6.3	69.044	32.516	80.005	88.482
	631	45.982	0	14.478	23.841	87.928	50.704	0	12.182	71.915	11.518	87.003	6.89	70.486	77.463	72.598	65.006
	632	35.6604	0	12.691	79.951	91.071	31.25	0	10.739	78.552	68.185	69.055	6.822	71.856	50.632	74.977	43.949
	633	37.2377	0	29.213	34.457	87.168	40.389	0	2.002	76.398	64.732	33.54	6.608	73.721	26.346	13.587	46.745
	634	39.8534	0	37.707	60.781	86.114	41.079	0	2.325	52.218	62.618	73.916	5.398	75.505	17.291	13.083	30.53
	635	33.1903	0	55.205	65.194	81.814	39.224	0	2.534	39.459	43.325	83.82	5.343	76.147	44.427	38.871	22.438
	636	33.1778	0	52.64	68.571	86.739	32.855	0	2.828	32.606	13.362	18.807	13.043	74.854	48.547	31.814	21.188
	637	33.1169	0	42.664	59.696	90.482	30.737	0	3.382	34.716	12.075	0	69.827	81.597	8.238	19.568	44.685
	638	33.0554	0	43.039	49.425	93.337	38.125	0	3.912	36.167	7.721	22.69	73.025	79.482	5.946	14.381	29.503
	639	33.8343	0	40.709	62.214	60.683	18.674	0	4.186	38.615	3.037	68.733	71.803	89.145	4.687	12.23	21.115
	640	33.9884	0	35.982	67.677	84.461	19.522	0	4.049	31.677	2.418	55.506	80.752	75.489	3.946	9.853	36.183
	641	39.6327	0	29.589	49.289	86.007	36.928	0	4.023	26.806	1.421	64.247	94.772	69.256	3.159	9.936	34.393
	642	39.6721	0	30.455	69.513	91.072	87.344	0	23.447	25.259	0.763	72.435	89.244	70.206	3.447	10.171	21.135
	643	36.3184	2.947	32.94	80.534	93.268	57.814	0	4.025	10.852	0.589	75.494	59.018	78.126	3.551	34.717	61.207
	644	34.2159	8.772	34.746	62.078	70.7	56.84	0	4.087	5.293	0.196	81.347	47.171	83.373	7.338	19.985	62.85
	645	33.9053	0	35.363	4.864	68.485	64.462	0	4.331	6.985	0.28	87.218	8.275	85.914	84.482	17.738	44.841
	646	43.9048	0	32.646	0.259	68.777	80.016	2.166	4.83	18.492	0.139	88.529	9.719	86.84	67.905	17.887	30.375
	647	33.3241	0	34.301	2.365	73.71	82.366	81.256	0.098	31.874	0.388	85.401	68.955	73.508	53.353	17.941	53.056
	648	26.4931	0	38.197	1.107	71.289	71.711	52.53	0	28.421	0.333	41.357	48.895	75.244	34.717	13.718	22.343
	649	29.7985	0	42.029	0	71.48	28.505	46.75	0	23.877	0.133	14.554	14.891	74.253	55.76	10.533	14.632
	650	26.9693	0	16.816	0	68.68	93.831	67.663	0	0.001	0	16.645	13.388	93.119	43.244	16.452	17.138
	651	25.3838	0	17.174	0	64.933	95.859	62.301	0	0	0	16.68	11.451	93.951	9.374	16.459	16.358
	652	20.014	0	16.247	0	63.503	79.167	67.244	7.142	0	0	16.68	9.202	86.003	3.41	16.451	15.708
	653	27.9259	0	16.685	0	61.381	72.198	13.292	0	0	0	16.677	6.976	82.339	1.807	13.918	14.937
	654	31.9393	0	43.789	0	73.179	72.886	48.729	0	0	0	37.192	5.88	78.242	0.585	43.332	15.075
	655	29.6616	0	24.852	0	97.012	64.331	81.443	0	0	0	89.622	5.104	20.614	0.69	80.28	15.142
	656	27.6413	0	17.704	0	87.556	57.709	71.223	0	0	0	94.732	4.277	4.785	0.868	91.719	14.351
	657	21.7661	0	18.086	0	93.779	57.172	33.584	0	0	0	96.714	4.044	6.55	0.506	90.041	14.144
	658	27.3446	0	17.438	0	68.587	59.594	11.152	0	0	0	98.604	3.221	3.056	0.242	51.789	12.809
	659	31.4605	0	16.067	0	64.029	59.126	9.035	0	0	0	97.259	3.318	44.096	19.369	85.018	12.852
	660	19.1469	0	16.247	0	62.846	59.06	8.772	0	0	0	93.706	3.334	63.49	52.998	98.51	12.945
	661	14.3249	0	16.946	0	62.729	61.513	1.043	0	0	0	32.271	3.409	21.891	35.53	40.018	11.853
	662	12.8345	0	17.506	0	61.874	62.233	0	0	0	0	6.497	3.967	12.444	23.377	16.538	10.437
	663	16.0465	0	18	0	60.626	62.754	0	0	0	0	5.16	4.011	2.014	16.381	13.172	10.399
	664	24.6417	0	18.278	0	60.828	63.285	0	0	0	0	12.912	3.907	2.067	56.585	12.407	10.429
	665	33.7082	0	10.424	0	58.18	49.389	0	22.96	16.874	0	57.272	2.696	57.12	62.483	7.981	24.247
	666	29.2092	0	0.167	0	58.236	47.443	0	5.783	66.14	0	67.716	43.952	86.644	77.537	8.163	43.842
	667	24.9943	0	0.648	0	59.144	46.474	0	4.355	77.41	0	54.501	53.514	49.427	29.314	44.713	18.638
	668	23.028	0	5.112	0	57.106	45.599	0	4.052	74.325	0	24.329	71.822	5.97	19.74	23.877	42.983
	669	23.5838	0	8.345	0	57.066	46.298	0	4.296	79.242	0	3.019	87.598	2.988	0.942	10.79	44.836
	670	29.3695	0	9.34	0	57.771	46.707	0	4.566	82.63	0	0.041	90.489	3.243	3.917	10.831	44.222
	671	28.1151	0	12.604	0	58.389	47.703	0	4.748	94.152	0	0	68.125	4.088	63.279	10.896	76.558
	672	42.5761	0	15.305	0	56.218	48.08	0	4.959	78.348	0	0	55.045	4.379	68.811	10.952	79.629
	673	47.391	0	14.731	0	78.032	48.985	0	78.361	89.636	0	0	82.329	49.422	92.838	11.191	93.117
	674	53.8083	44.801	6.63	0	86.42	97.5	0	44.049	75.897	0	0	46.204	83.151	87.887	40.904	97.422
	675	52.6721	69.707	6.896	0	86.491	96.312	0	71.314	79.185	0	0	52.717	79.436	91.384	79.2	94.482
	676	50.7551	50.865	7.161	0	86.73	77.471	0	89.843	64.627	0	0	49.871	80.465	94.084	91.516	97.448
	677	45.9278	56.878	7.589	0	82.259	50.419	0	90.741	81.771	0	0	47.914	78.872	91.765	88.863	84.255
	678	45.0607	52.192	6.026	0	78.059	52.3	0	86.749	60.731	0	0	50.614	77.245	88.67	85.814	50.517
	679	49.8303	13.137	6.188	0	81.277	53.179	0	85.437	83.904	0	0	51.403	77.958	90.783	91.245	41.399
	680	49.8756	2.906	4.944	0	88.641	49.824	0	84.751	89.039	0	35.6	53.819	73.025	96.054	94.523	74.329
	681	44.237	2.467	3.897	0	83.346	47.971	0	61.008	86.566	0	61.91	72.853	65.664	96.106	92.79	73.556
	682	45.3746	2.661	2.858	0	82.61	52.628	0	53.011	72.728	0	64.123	73.932	66.704	74.19	86.663	31.447
	683	45.0508	2.785	4.577	0	81.952	50.893	0	51.781	66.019	0	64.419	78.268	64.689	68.922	85.946	60.368
	684	42.3055	2.869	6.437	0	81.342	49.642	0	44.723	79.275	0	72.239	77.275	29.389	84.359	78.777	69.435
	685	38.6814	3.003	7.261	0	83.588	50.811	0	42.162	64.252	0	79.231	88.507	4.713	88.364	69.091	53.6
	686	34.3407	2.251	5.68	0	84.106	29.395	0	24.361	49.845	0	80.95	89.273	24.273	81.59	81.727	26.77
	687	32.7224	2.286	6.941	0	87.772	29.991	0	6.484	20.324	0	84.555	68.578	60.006	83.379	40.755	24.04
	688	31.8937	2.394	9.053	0	88.198	32.677	0	6.793	3.837	0	86.961	43.337	73.747	92.386	28.041	23.412
	689	30.9732	2.037	9.795	0	87.662	32.841	0	5.545	2.74	0	85.953	43.137	75.111	90.771	22.01	20.803
	690	31.0569	1.122	10.445	0	86.24	33.782	0	2.016	2.783	0	83.148	43.829	76.371	88.443	16.556	19.863
	691	37.9746	1.283	30.024	0	61.104	33.494	0	2.288	2.925	0	79.953	49.826	83.48	86.414	16.565	18.497
	692	42.1276	37.003	66.86	0	49.077	33.926	0	34.213	3.191	0	85.791	53.265	82.611	88.761	16.298	18.623
	693	43.9771	72.451	83.836	0	50.223	33.977	0	56.101	2.584	0	91.056	44.624	83.638	86.189	9.17	18.065
	694	43.6739	84.305	85.324	0	48.865	35.276	0	62.769	2.676	0	89.371	55.877	83.104	87.046	9.136	15.907
	695	37.5597	84.308	91.137	0	48.298	36.93	0	44.209	2.654	0	87.904	58.249	87.956	88.613	9.085	15.766
	696	38.6343	83.653	75.977	0	48.713	38.447	0	2.897	2.382	0	92.548	30.192	82.148	82.532	9.104	14.802
	697	42.0004	92.602	84.165	0	47.839	42.456	0	2.024	1.461	15.016	92.576	13.204	77.904	87.459	9.193	13.615
	698	44.987	85.446	81.735	0	94.46	22.312	0	3.893	1.45	44.125	85.137	15.889	78.983	92.499	9.883	14.194
	699	53.6621	85.12	75.354	0	95.624	46.129	0	4.433	1.632	31.258	88.237	51.357	73.276	91.8	16.238	14.347
	700	57.8949	87.073	77.295	0	97.188	70.585	0	4.692	1.798	76.757	88.656	71.539	64.703	91.994	58.486	14.166
	701	52.8744	92.254	90.157	0	95.41	86.713	0	5.217	1.979	81.429	86.705	80.122	78.133	95.88	61.544	12.88
	702	56.2481	92.869	90.77	0	95.404	42.479	0	5.736	2.281	50.031	76.598	72.252	80.428	92.654	78.622	12.992
	703	59.8973	92.047	83.929	0	95.074	65.297	0	6.131	20.816	36.706	90.388	74.703	84.708	92.012	88.772	13.138
	704	50.4064	89.567	83.17	0	94.785	77.531	0	6.583	73.374	28.29	91.697	66.29	79.44	96.247	98.048	13.437
	705	48.1011	70.955	73.892	0	94.264	38.434	0	6.911	59.993	36.711	70.086	31.243	83.552	85.45	91.575	13.03
	706	45.6466	86.176	50.821	0	93.618	42.961	0	7.265	50.322	56.789	70.587	3.753	94.812	64.408	86.705	13.299
	707	46.2095	44.54	40.566	0	93.657	23.399	0	7.644	71.369	54.171	81.081	2.673	96.533	71.364	84.228	13.474
	708	44.1698	8.325	40.865	0	97.945	2.226	0	53.457	68.248	44.751	95.906	3.818	98.036	78.653	89.189	11.724
	709	35.641	0.318	17.291	0	98.184	3.359	0	99.669	85.289	54.034	86.634	3.538	80.567	78.304	44.227	11.133
	710	30.5096	0.351	1.076	0	98.055	15.552	0	97.721	86.662	10.276	37.865	4.176	75.443	64.596	31.715	11.127
	711	25.7093	0.487	0.216	0	97.177	8.786	0	63.119	72.969	52.992	26.459	3.558	70.911	27.03	22.705	11.235
	712	25.3893	0.572	0.258	0	95.868	9.765	0	22.009	55.548	70.757	18.288	2.208	80.129	8.251	10.67	11.316
	713	31.287	0.164	0.878	0	95.793	10.892	0	9.42	64.203	86.993	15.868	1.176	68.392	5.611	10.097	11.353
	714	38.5177	0	0.966	0	94.6	49.309	10.911	8.733	51.69	76.661	40.593	1.64	67.63	4.314	10.576	51.682
	715	40.8515	0.023	0.48	0	93.849	33.867	54.708	8.766	50.564	72.786	75.979	1.27	78.577	31.132	9.989	65.776
	716	39.7891	0.025	0.046	0	93.258	58.861	67.957	4.557	57.459	33.635	77.74	0.358	81.577	46.55	7.217	83.533
	717	38.8786	0	0.638	0	92.837	77.934	86.476	4.347	52.334	39.024	78.882	0.535	81.524	2.437	7.48	72.388
	718	37.9605	0	0.46	0	93.515	74.995	87.36	4.202	31.385	71.727	62.908	0.134	63.069	0.149	7.462	85.813
	719	38.5806	0	0.931	0	94.481	54.323	68.209	3.409	39.612	86.835	81.895	0	42.021	0.001	7.406	90.285
	720	39.6491	0	1.09	0	93.289	32.507	60.421	3.524	44.189	93.671	85.698	0	68.056	0.001	7.313	88.95
	721	31.1805	0	0.347	0	93.042	52.058	52.818	3.646	44.253	98.676	86.825	0	70.778	0	7.472	84.822
	722	39.3569	0	30.627	33.73	92.004	48.755	13.818	3.426	40.72	37.255	75.438	0.247	82.836	0	0	8.851
	723	47.1674	0	42.681	66.11	93.206	73.575	69.664	3.687	5.163	8.625	75.906	27.875	84.019	0	33.951	5.892
	724	40.6324	0	45.165	69.638	94.427	62.808	73.207	4.02	0	49.246	81.572	78.946	82.618	0	61.813	4.051
	725	40.7516	0	32.392	27.124	94.388	23.269	76.38	4.295	0	73.301	83.266	63.093	68.335	0	60.95	2.693
	726	34.8933	0	2.792	78.017	96.601	16.763	87.313	4.617	0	46.119	84.836	45.354	86.5	0	60.328	2.034
	727	39.2769	0	0	62.967	96.616	15.554	77.306	4.853	0	0.223	86.282	19.882	90.931	0	67.939	0.846
	728	49.2245	0	0	58.207	97.198	37.359	70.85	29.727	0	0.011	86.946	31.88	90.265	0	86.023	0.688
	729	50.6637	0	0.32	74.843	97.517	75.959	78.153	90.004	0	0	86.889	52.852	85.459	0	96.054	0.318
	730	48.7943	0	2.307	66.628	97.338	81.594	78.904	84.936	0	0	85.579	69.681	82.597	18.904	91.487	0
	731	45.7053	0	3.294	51.349	97.929	88.91	84.687	65.757	0	0	83.898	25.008	87.813	48.67	94.6	0
	732	41.3203	0	0	64.83	98.268	76.543	73.58	68.819	0	0	91.445	15.202	83.433	21.969	91.49	0
	733	30.5043	0	0	70.615	98.636	85.569	21.67	60.718	0	0	96.565	12.027	84.406	17.119	72.479	0
	734	32.9581	0	0.528	32.121	98.47	44.994	13.104	56.882	0	0	64.852	11.556	83.351	20.521	31.185	0
	735	26.7491	0	4.941	2.256	98.454	47.896	22.369	55.376	0	0	76.172	7.024	83.998	66.005	29.88	0
	736	15.6415	0	8.406	0	98.702	36.336	0	46.188	0	0	46.769	5.451	81.587	56.131	21.666	0
	737	13.7353	0	10.84	0	96.301	33.998	0	10.206	0	0	15.814	4.937	19.554	30.894	12.078	0
	738	12.5862	0	13.306	0	96.271	34.253	0	8.568	0	0	13.542	4.108	7.375	17.243	11.363	0
	739	11.9999	0	15.611	0	96.25	27.561	0	8.761	0	0	12.687	3.437	7.248	15.027	2.211	0
	740	14.8436	0	17.391	0	96.233	20.074	0	4.436	0	0	12.302	3.37	10.996	13.015	2.181	0
	741	11.4743	0	20.77	0	96.258	20.194	0	4.445	0	0	12.319	1.567	54.875	9.913	2.313	0
	742	10.7926	0	21.904	0	96.161	20.329	0	4.731	0	0	12.333	1.839	3.67	8.812	2.335	0
	743	9.91033	0	21.729	0	96.246	13.9	0	4.963	0	0	12.23	2.008	2.531	7.872	0.41	0
	744	9.43253	0	12.629	0	96.102	13.717	0	2.433	0	0	12.024	1.431	2.518	7.801	0	0
	745	8.8104	0	10.538	0	95.626	13.706	0	1.504	0	0	11.737	0.333	2.594	5.45	0	0
	746	8.38367	0	25.137	0	49.336	24.29	0	1.48	0	0	12.605	0.171	3.227	4.176	11.734	0
	747	10.1823	0	24.126	0	49.235	21.927	0	0.381	0	0	12.486	0	2.345	3.591	11.664	0
	748	27.0131	0	21.921	0	52.704	14.963	0	0.969	0	0	13.446	0	9.925	2.944	35.863	0
	749	22.983	0	25.435	0	68.667	15.344	0	77.124	0	0	74.189	0	76.71	3.168	64.559	0
	750	20.5379	0	28.813	0	71.793	15.477	0	8.043	0	0	84.865	0	82.031	3.295	50.428	0
	751	23.2802	0	24.131	0	73.569	15.688	0	5.844	0	0	84.152	0	81.582	3.456	19.646	0
	752	21.7489	0	18.609	0	75.167	15.802	0	6.223	0	0	85.816	0	83.989	43.922	19.675	0
	753	19.1997	0	18.103	0	66.733	15.889	0	6.364	0	0	89.812	0	90.789	18.93	19.614	0
	754	16.2314	0	20.11	0	72.056	15.985	0	6.696	0	0	93.98	0	54.156	5.407	19.606	0
	755	15.1999	0	21.764	0	78.368	12.946	0	3.299	0	0	96.2	0	21.028	1.07	8.796	0
	756	15.4025	0	23.581	0	81.305	12.359	0	2.499	0	0	97.379	0	4.78	0	6.095	0
	757	15.1979	0	25.816	0	81.715	12.443	0	2.56	0	0	97.684	0	4.793	0	6.027	0
	758	23.432	0	26.045	0	82.258	12.558	0	2.85	0	0	93.102	0	5.113	0	6.043	0
	759	21.7771	0	38.288	0	78.398	12.658	0	3.082	0	0	90.553	0	60.105	62.266	6.13	0
	760	20.2147	0	56.014	0	77.749	12.743	0	2.556	0	0	39.648	0	77.666	54.064	6.217	0
	761	20.1999	0	67.399	0	79.849	12.816	0	0.692	0	0	22.208	0	59.791	54.198	6.267	0
	762	24.0373	0	75.873	0	83.86	12.955	0	1.054	0	0	21.213	0	29.413	72.276	6.355	0
	763	22.8004	36.386	75.685	0	82.201	13.117	0	1.111	0	0	17.929	0	42.31	91.628	0.192	0
	764	39.2398	27.384	80.673	0	87.066	28.907	0	1.687	0	0	26.983	22.813	4.36	61.676	0.297	0.16
	765	40.8958	47.321	77.466	0	85.78	61.944	0	76.608	0	0	85.865	54.504	1.58	90.126	0.896	6.507
	766	41.4351	68.616	87.311	0	94.715	75.126	0	58.949	0	0	91.964	54.869	10.076	70.741	1.07	0
	767	33.0111	34.651	92.635	0	86.795	74.898	0	57.681	0	0	93.952	68.328	81.223	23.438	1.303	6.623
	768	28.9375	13.071	93.756	0	90.177	38.034	0	67.633	0	0	96.031	64.909	30.384	0	1.172	0
	769	22.3801	9.499	96.063	0	72.876	21.914	0	83.093	0	0	98.653	43.052	7.877	0	1.035	0
	770	22.8441	97.486	1.224	0	62.161	12.175	0	63.103	0	0	82.376	13.194	3.98	0	0.003	0
	771	22.5706	98.988	1.192	0	62.574	12.468	0	77.618	0	0	85.551	0.238	4.033	0	0	0
	772	26.4531	73.331	1.096	0	82.501	12.52	0	77.613	0	0	87.294	0	4.204	0	0	0
	773	26.7208	73.62	1.106	0	85.413	55.776	0	87.61	0	0	88.988	0	4.283	0	0	0
	774	27.4115	68.083	1.094	0	87.471	63.376	0	85.398	0	0	90.431	0	4.959	0	0	0
	775	27.7806	63.449	1.068	0	89.255	78.305	0	83.91	0	0	90.954	0	4.232	0	0	0
	776	24.5123	64.492	1.058	0	90.406	78.735	0	89.202	0	0	90.293	0	2.523	0	0	0
	777	23.3059	65.491	1.113	0	92.315	51.276	0	90.205	0	0	64.607	0	2.678	0	0	0
	778	23.8295	60.564	1.152	0	94.034	54.593	0	78.245	0	0	58.161	0	2.839	0	0	0
	779	26.9698	38.524	1.154	0	94.207	76.229	0	72.295	0	0	68.275	0	3.982	0	2.777	0
	780	34.9508	40.565	1.391	0	93.343	29.217	0.649	68.669	0	0	69.037	0	58.257	0	43.419	0
	781	39.5623	41.907	60.272	0	93.636	39.049	39.245	62.995	0	0	54.136	0	79.004	0	54.018	0
	782	44.8897	42.946	82.093	0	87.598	41.558	56.146	63.838	0	0	62.262	0	88.836	0	68.157	0
	783	41.2084	43.928	96.128	0	90.04	60.049	71.486	61.303	0	0	78.631	0	91.842	0	79.938	0
	784	42.7994	29.786	77.932	0	82.645	60.949	66.143	56.041	0	0	84.189	0	85.529	0	74.912	0
	785	43.9169	26.458	58.753	0	89.454	62.806	84.927	64.819	0	0	86.309	0	84.82	0	83.645	0
	786	43.4473	27.817	68.647	0	90.993	77.734	79.427	64.757	0	0	87.216	0	77.62	0	84.542	0
	787	44.5253	28.786	67.091	0	91.984	80.37	66.959	62.528	0	0	88.174	0	79.779	0	86.039	0
	788	45.7712	29.664	59.917	0	93.806	85.594	73.003	62.336	0	0	91.836	0	81.417	0	90.307	0
	789	43.0342	24.873	68.955	0	94.164	89.73	76.431	66.181	0	0	89.016	0	83.495	0	93.723	0
	790	44.4108	16.403	58.114	0	94.727	86.065	88.343	68.077	0	0	86.401	0	70.585	0	76.798	0
	791	45.8314	17.609	51.011	0	96.439	94.505	84.562	87.662	0	0	91.788	0	52.852	0	89.734	0
	792	45.9849	18.571	60.945	0	93.462	91.723	85.689	81.612	0	0	92.127	0	68.502	0	94.84	0
	793	44.648	11.76	71.594	0	92.071	91.755	87.343	79.102	0	0	91.295	0	72.513	0	92.34	0
	794	45.8036	69.836	68.719	0	77.269	80.963	84.341	35.03	0	0	89.229	0	79.085	0	85.248	0
	795	46.4686	76.687	80.913	0	78.508	79.389	74.586	55.375	0	0	86.619	0	69.252	0	85.725	0
	796	36.7618	84.727	91.826	0	77.582	78.269	52.933	56.923	0	0	86.748	0	81.338	0	86.683	0
	797	39.7821	13.174	55.346	0	87.686	77.608	45.933	59.366	0	0	86.761	0	49.527	0	76.026	0
	798	37.6489	9.33	65.308	0	86.686	79.152	59.3	62.548	0	0	81.386	0	70.098	0	82.923	0
	799	35.2948	18.084	36.994	0	90.259	74.125	54.788	66.119	0	0	85.881	0	76.958	0	61.525	0
	800	34.5359	23.714	22.707	0	91.107	76.563	29.846	66.068	0	0	81.811	0	75.198	0	62.408	0
	801	29.0832	9.937	12.026	0	86.203	72.591	28.537	64.309	0	0	85.605	0	83.217	0	75.614	0
	802	33.6941	0	11.574	0	90.58	58.942	25.43	45.792	0	0	86.764	0	62.466	0	54.7	0
	803	33.9918	0	11.694	0	90.008	64.373	48.704	51.426	0	0	88.821	0	78.549	0	71.837	0
	804	34.0101	0	11.9	0	91.242	59.589	57.744	60.875	0	0	75.357	0	82.557	0	70.613	0
	805	29.9321	0	10.737	0	91.411	61.219	55.464	63.465	0	0	75.555	0	83.471	0	68.829	0
	806	29.2234	0	8.23	0	94.784	69.11	31.11	59.456	0	0	77.325	0	43.472	0	65.495	0
	807	30.3343	0	8.451	0	93.605	72.814	11.466	78.135	0	0	82.993	0	16.255	0	74.632	0
	808	36.55	0	8.399	0	72.701	76.24	29.034	84.03	0	0	89.661	0	8.337	0	86.613	0
	809	40.8063	0	8.614	0	82.018	78.429	48.953	58.551	0	29.201	87.808	0	61.519	0	93.157	0
	810	40.9933	0	8.858	0	84.349	84.926	43.235	48.354	0	78.442	87.848	0	81.696	0	94.386	0
	811	43.9416	0	9.002	0	84.933	84.99	49.727	57.642	0	87.737	88.638	0	83.561	0	68.669	0
	812	43.4383	0	9.096	0	86.106	90.416	65.816	70.844	0	91.2	89.887	0	84.585	0	71.174	0
	813	42.0919	0	9.21	2.368	86.697	78.634	60.743	75.746	0	95.881	89.929	0	85.724	0	66.642	0
	814	46.5681	0	7.883	21.787	87.785	67.717	58.646	70.983	0	66.874	86.604	0	87.908	0	75.191	0
	815	48.0545	0	7.589	60.027	89.069	75.984	72.372	65.771	0	73.169	88.061	0	91.859	0	74.621	0
	816	51.2495	0	6.853	71.631	90.761	84.151	76.917	66.313	9.32	84.524	63.375	0	93.795	0	73.177	0
	817	43.6351	0	1.237	50.431	83.084	94.564	77.826	70.504	68.118	77.057	71.92	0	97.006	0	76.995	0
	818	43.1333	0	2.311	28.941	70.362	75.376	68.661	69.526	65.681	46.677	82.693	0	66.437	0	77.862	0
	819	40.9115	0	0.238	45.878	76.586	81.912	61.105	70.586	67.444	11.958	79.854	0	69.631	0	81.807	0
	820	42.7093	0	0.338	45.591	70.893	73.268	63.129	69.945	68.484	47.505	72.423	0	23.913	0	78.183	0
	821	41.4663	0	1.096	60.467	78.594	74.671	67.668	62.094	67.744	71.522	61.265	0	14.161	0	81.357	0
	822	40.4361	0	0.255	47.608	69.146	77.405	71.926	78.433	66.912	77.825	69.692	0	10.174	0	52.618	0
	823	41.9801	0	2.151	42.366	82.405	51.481	63.842	80.799	67.609	73.411	71.922	0	10.098	0	60.457	0
	824	44.6676	0	0.476	59.11	87.879	18.14	65.148	94.475	67.275	83.271	69.346	0	11.308	0	73.274	0
	825	51.3248	0	0.144	68.893	86.755	40.078	71.841	52.631	63.534	89.421	58.082	0	60.424	0	78.211	0
	826	49.9747	0	0.017	93.693	87.95	70.841	71.368	61.336	66.436	92.727	71.752	0	70.257	0	83.495	0
	827	51.2877	0	4.835	58.263	89.453	77.772	72.277	70.19	65.171	78.879	75.792	0	72.288	0	84.582	0.118
	828	51.0025	0	32.457	34.089	90.625	76.025	56.701	43.215	64.53	61.48	78.918	0	75.232	41.028	69.076	45.939
	829	52.6094	0	32.799	44.72	91.535	44.905	65.232	30.227	66.712	24.194	82.103	0	78.863	75.707	67.186	60.855
	830	53.2913	0.088	48.657	50.503	92.168	71.055	68.193	20.278	67.926	17.917	35.893	0	83.242	86.579	82.066	64.576
	831	48.9403	32.903	57.476	33.693	93.798	32.134	77.057	4.112	63.23	61.641	18.995	0	86.331	85.448	86.134	66.418
	832	45.1972	41.199	53.695	33.428	94.447	13.426	84.374	1.373	62.174	36.324	14.987	0	86.675	84.815	53.795	73.393
	833	43.9628	48.134	57.969	17.855	97.546	13.485	81.675	1.574	81.775	12.983	15.195	0	19.624	90.511	71.956	67.676
	834	44.2207	67.422	69.049	15.642	97.266	13.595	81.106	1.773	81.05	11.583	15.161	0	3.066	61.745	83.217	57.767
	835	46.4677	72.663	84.678	10.33	96.912	13.681	70.204	1.155	87.506	9.421	14.85	0	2.987	67.258	89.223	42.443
	836	52.0359	53.655	94.085	9.516	97.16	11.572	78.06	1.173	80.512	37.87	15.695	0	3.012	71.755	92.971	49.979
	837	60.7897	79.534	81.13	12.359	96.474	21.027	71.21	1.514	69.488	22.817	62.843	0	30.933	80.414	91.672	59.123
	838	63.2041	79.751	73.785	52.145	93.08	44.184	74.446	1.269	55.651	62.664	77.617	0	67.532	83.371	75.607	70.744
	839	59.1637	81.765	63.634	70.771	91.425	57.401	78.834	1.095	61.954	56.336	88.379	0	71.655	70.489	75.403	78.92
	840	66.8758	72.385	53.022	64.661	90.604	64.263	75.306	0.906	61.498	61.631	75.554	0	75.438	61.964	73.838	56.385
	841	63.8735	76.752	70.24	89.709	80.283	91.585	89.861	0.191	71.471	48.374	83.629	0	56.659	81.998	89.354	73.031
	842	63.6563	69.353	42.795	80.893	79.419	85.62	80.537	0.327	73.311	55.3	95.275	0	52.33	81.701	88.463	72.779
	843	67.1904	73.254	49.349	69.953	78.957	83.804	80.677	0.959	67.045	69.251	96.038	0	49.384	86.429	85.321	64.424
	844	72.8406	76.363	53.943	62.89	72.532	57.347	90.707	53.001	72.452	54.805	92.871	28.867	63.146	86.516	75.892	66.524
	845	71.8795	84.785	55.448	63.275	74.577	89.996	68.97	65.274	70.401	59.816	92.621	57.924	76.972	87.106	76.58	68.864
	846	74.8379	84.402	56.676	73.703	76.861	89.033	74.219	62.758	71.942	52.137	90.056	54.385	84.733	74.497	82.403	50.388
	847	71.5891	75.806	68.64	75.925	80.379	97.051	82.195	69.41	68.911	55.22	93.974	72.753	90.501	74.909	64.481	52.414
	848	62.7657	65.029	79.619	80.145	77.338	77.714	76.313	73.503	72.397	48.214	72.985	71.368	81.327	75.984	74.321	47.579
	849	67.2653	73.507	74.679	61.424	83.431	51.893	59.257	57.135	70.01	42.195	80.044	55.591	53.899	80.048	69.865	28.508
	850	65.8016	57.662	72.35	75.034	82.604	61.874	70.257	60.689	76.449	47.265	84.351	77.541	54.969	80.61	68.175	39.15
	851	66.737	63.927	69.668	68.338	87.444	67.408	74.999	51.04	68.174	45.551	74.343	78.318	50.067	77.301	69.8	40.646
	852	69.14	67.145	67.623	82.619	87.403	76.754	76.785	51.25	65.517	46.811	76.764	79.73	46.728	77.485	47.611	50.83
	853	71.8621	65.85	59.494	80.657	84.965	87.227	66.312	62.346	70.41	50.089	85.926	75.234	28.006	81.349	73.124	66.111
	854	71.824	74.159	65.507	73.166	90.541	80.176	57.935	87.021	67.405	53.163	89.262	70.33	48.621	83.418	70.605	66.623
	855	70.8409	77.025	62.039	68.798	85.842	63.364	70.259	69.033	65.239	64.307	87.293	77.894	47.228	84.917	67.736	86.386
	856	75.5902	61.777	64.416	69.704	92.933	66.418	79.338	68.346	68.826	63.888	85.208	50.227	42.662	88.186	73.204	87.48
	857	76.9514	74.232	64.459	74.99	90.325	71.144	81.787	66.478	72.102	58.994	87.096	64.218	56.697	89.147	89.231	92.953
	858	80.5032	67.708	61.469	71.514	92.216	66.688	84.062	77.488	68.765	76.257	90.971	86.769	63.015	93.139	75.325	78.885
	859	80.5519	76.584	60.538	79.139	86.096	76.586	88.022	83.754	72.002	82.283	92.536	83.87	64.365	90.969	85.738	85.066
	860	73.8369	82.787	62.5	84.772	87.629	73.237	91.637	68.65	66.063	93.531	85.796	79.615	73.446	84.305	93.793	80.518
	861	75.1875	83.245	66.374	58.789	86.422	72.054	61.735	62.596	71.066	75.896	90.866	76.774	78.428	86.747	70.365	66.197
	862	78.7788	78.14	70.016	69.872	87.202	70.298	69.944	65.68	74.926	65.266	93.596	69.126	82.599	88.61	71.473	71.065
	863	79.8321	71.622	83.946	80.747	90.635	77.737	77.066	84.531	84.529	49.121	93.496	77.202	66.742	93.233	81.363	69.712
	864	64.6673	75.093	83.04	93.015	89.651	72.686	63.514	84.526	83.862	50.045	93.99	88.023	70.159	90.537	89.767	69.574
	865	72.5891	72.761	54.483	76.717	91.986	72.785	89.654	0.991	59.775	61.023	79.742	0	78.086	73.026	82.817	76.163
	866	73.8931	72.819	78.537	93.946	81.377	61.13	53.058	67.413	79.175	55.414	73.945	71.549	75.157	74.663	75.781	74.873
	867	75.8893	74.995	89.237	88.551	78.25	69.384	57.511	64.235	71.822	70.066	70.692	72.707	74.904	78.502	71.16	76.38
	868	73.9481	81.479	89.98	82.127	76.93	78.329	61.63	67.66	83.875	65.093	69.332	74.699	68.636	76.296	73.924	88.35
	869	71.9727	71.244	73.753	78.727	76.829	65.885	62.303	66.354	82.92	72.165	86.897	81.359	60.357	79.714	76.718	73.997
	870	69.9767	78.294	88.407	68.874	61.879	55.916	66.409	60.793	74.187	84.745	69.863	93.355	53.954	79.025	54.842	89.047
	871	71.7036	71.265	86.975	60.356	70.518	57.402	56.275	75.228	64.619	67.865	71.033	59.991	74.304	75.49	69.095	89.234
	872	78.295	76.055	78.625	47.974	73.175	57.946	62.677	89.466	69.614	59.395	72.795	76.846	85.148	77.679	61.683	86.476
	873	80.1604	88.553	76.776	71.591	75.321	71.304	75.543	90.825	82.473	70.721	81.373	79.066	77.613	76.536	69.047	87.683
	874	76.4703	91.288	83.925	92.882	78.405	65.535	83.694	72.433	82.121	84.624	89.101	71.748	65.929	78.579	71.263	90.879
	875	71.5079	92.447	85.057	84.795	87.097	38.782	81.691	68.467	74.993	86.894	63.545	74.753	80.342	81.609	62.045	84.537
	876	76.6411	94.889	55.547	81.29	90.283	45.13	71.525	52.292	62.26	74.732	78.4	75.147	59.586	84.272	77.699	69.566
	877	76.5671	93.845	59.625	87.642	90.318	53.207	78.821	84.786	75.593	56.344	81.212	74.849	71.39	93.311	77.159	71.514
	878	78.5557	72.172	69.831	82.387	84.377	63.841	75.546	88.553	80.027	73.835	88.21	73.163	64.318	80.495	80.367	71.385
	879	78.0045	86.447	74.314	89.614	80.459	70.408	89.604	84.367	83.513	74.83	60.224	78.536	81.265	73.229	79.795	71.73
	880	80.3317	86.738	73.622	68.479	87.093	85.01	86.58	75.052	80.585	51.737	56.317	89.011	92.463	80.994	84.983	71.403
	881	83.5211	83.459	75.052	76.323	90.565	81.821	83.456	80.426	87.489	69.097	60.125	83.484	87.36	86.974	83.427	75.917
	882	81.4741	75.229	78.598	81.448	94.665	89.417	91.021	89.702	80.37	77.285	72.482	96.802	68.924	91.497	86.869	78.508
	883	75.7833	73.547	80.634	80.193	94.73	88.877	71.371	84.25	84.209	82.519	79.481	86.957	60.823	76.387	94.898	83.235
	884	72.1201	74.7	81.532	41.591	91.489	71.553	65.466	71.35	81.305	66.609	84.795	75.02	77.633	77.645	94.093	81.968
	885	72.5306	75.962	82.992	31.611	91.124	70.128	56.154	63.666	81.286	74.861	75.04	75.391	70.539	87.627	74.638	70.783
	886	76.1946	95.503	79.196	56.843	91.236	71.242	56.436	60.735	76.097	74.491	65.355	75.745	72.321	89.133	60.95	62.676
	887	79.482	94.454	72.707	69.722	85.283	76.137	68.633	63.427	78.715	78.986	77.866	76.444	71.846	92.729	66.371	69.599
	888	78.7127	96.725	65.334	78.595	85.654	77.533	72.963	63.994	84.751	75.443	81.102	76.009	78.432	95.059	84.065	76.571
	889	72.0887	87.203	60.741	77.448	94.114	93.937	68.9	67.03	81.867	66.492	85.691	79.581	57.511	97.577	82.266	80.333
	890	70.9398	49.077	67.389	93.409	93.566	40.119	83.161	93.388	53.895	40.289	87.941	79.729	65.97	91.562	82.245	59.59
	891	72.5987	45.506	77.106	80.392	89.154	64.599	76.047	91.585	51.584	50.952	86.654	65.145	67.875	85.463	76.711	55.324
	892	72.7773	58.371	68.047	85.446	91.567	75.593	74.089	83.538	58.141	47.709	89.013	61.199	75.128	90.452	77.83	52.857
	893	73.6971	69.672	78.504	57.858	92.528	69.615	68.033	83.728	60.386	53.138	82.622	70.614	81.758	90.478	76.164	56.561
	894	78.5191	80.207	77.948	30.038	81.267	63.457	79.646	83.805	69.621	59.845	84.118	87.558	68.509	95.792	73.478	70.168
	895	72.9273	96.624	81.495	21.6	85.161	78.821	91.013	84.932	71.485	53.458	85.295	90.545	71.87	97.904	73.278	94.306
	896	66.0501	90.768	80.958	0.049	89.288	80.899	83.538	87.109	67.877	69.311	83.444	60.954	78.312	90.789	67.242	63.372
	897	67.5129	37.927	79.738	0	81.631	70.625	66.724	62.835	87.72	77.718	77.589	43.428	77.592	82.367	66.798	78.059
	898	73.3915	47.416	83.166	0	71.731	74.062	73.534	54.057	90.07	74.288	76.422	56.565	70.637	87.862	78.335	74.549
	899	77.2345	59.907	86.822	0	78.991	74.916	85.854	52.056	94.533	83.244	85	66.921	76.787	88.48	90.595	76.766
	900	70.1915	72.263	88.786	0	91.307	77.519	84.661	45.143	87.9	91.484	97.496	83.547	81.686	96.526	91.083	69.116
	901	71.3179	85.304	89.262	0	64.178	81.212	86.623	8.949	81.473	94.221	88.013	47.858	82.278	92.126	91.115	60.261
	902	65.382	85.911	90.488	0	57.603	89.61	96.779	8.233	82.982	96.885	87.254	62.216	85.936	96.298	89.221	40.352
	903	63.0465	86.983	86.334	0	74.771	81.863	42.545	8.542	73.101	81.657	90.344	62.071	77.971	91.65	81.328	41.57
	904	65.0033	78.983	84.275	0	77.084	71.891	44.268	8.838	61.227	82.777	86.746	72.692	72.396	86.212	75.843	42.466
	905	67.2477	84.364	85.998	6.19	76.035	73.682	43.085	29.262	62.078	80.882	80.964	72.248	73.266	89.843	73.808	43.345
	906	60.5079	81.757	76.375	40.592	74.647	58.1	68.34	73.57	45.931	65.971	91.424	70.985	78.761	70.514	61.455	50.293
	907	50.8657	82.442	87.226	42.257	69.309	60.172	55.433	68.401	25.979	25.184	77.55	58.706	77.857	74.73	50.384	51.988
	908	52.3367	28.947	83.468	43.472	64.027	56.068	51.887	47.495	27.552	9.867	70.176	64.944	77.293	62.173	46.633	28.983
	909	55.8332	0	81.832	58.843	72.906	70.287	34.269	3.52	30.03	34.44	75.282	76.904	78.281	73.525	62.447	32.484
	910	53.9561	0	83.22	58.923	76.424	83.786	30.728	4.168	38.3	54.94	72.169	82.664	66.841	79.639	71.002	34.694
	911	61.9565	9.755	76.618	59.986	66.534	64.695	31.659	4.564	25.444	67.069	59.908	84.225	66.231	81.665	72.133	38.856
	912	64.8851	55.554	89.598	81.826	63.296	79.253	40.042	4.91	7.652	70.846	80.328	73.122	72.998	82.239	74.233	53.451
	913	68.1301	58.38	94.319	88.816	62.675	84.819	72.766	5.204	5.238	59.905	84.207	64.173	82.536	81.715	76.095	52.428
	914	67.4449	71.131	84.847	86.082	77.053	82.117	77.436	3.741	6.983	50.731	88.059	74.899	73.48	87.191	70.625	87.576
	915	64.3893	75.703	81.684	84.904	80.315	81.589	81.642	3.589	6.238	10.271	87.992	82.83	77.301	87.86	71.952	97.804
	916	67.5744	76.529	76.403	85.244	85.288	76.78	74.365	3.651	6.022	10.623	92.323	80.62	63.964	90.932	74.73	68.366
	917	67.3577	70.459	77.888	86.167	86.41	77.744	72.994	3.729	6.237	53.449	87.424	77.325	82.079	90.963	78.856	61.892
	918	67.9185	73.475	80.774	91.792	85.764	85.966	89.767	3.815	6.118	23.912	82.553	49.483	87.476	91.219	81.412	76.84
	919	49.8737	69.124	79.401	71.826	84.66	80.363	75.828	39.859	5.423	65.862	75.136	63.218	91.197	90.856	76.511	49.513
	920	40.634	40.061	41.816	19.339	83.146	40.537	15.396	47.535	5.657	79.929	52.221	72.25	67.906	63.845	65.769	52.698
	921	37.5523	15.045	41.897	6.825	79.082	35.988	23.457	36.392	5.814	57.682	12.261	62.015	75.996	39.727	51.701	65.628
	922	57.8909	9.109	36.54	2.042	73.838	61.952	46.339	42.219	6.545	10.279	9.284	64.874	82.021	27.298	40.464	50.48
	923	62.9072	8.232	20.765	0.391	52.785	79.73	69.496	88.95	85.927	11.076	59.429	68.304	95.181	77.585	70.258	80.254
	924	65.6429	11.45	26.939	2.165	81.692	85.162	72.76	82.21	77.926	11.563	73.29	71.162	93.342	90.028	71.228	92.691
	925	65.0561	77.836	26.835	0.321	87.788	79.493	68.758	79.533	78.167	10.008	75.7	73.603	78.084	91.379	73.266	83.873
	926	64.3082	88.302	59.132	0.561	80.768	72.523	60.63	62.072	79.302	8.96	67.037	54.671	88.28	90.391	80.756	82.457
	927	64.5033	93.221	82.836	0	72.897	72.371	56.383	51.262	85.471	8.923	65.548	61.955	86.048	71.146	82.503	74.059
	928	66.4095	91.102	69.805	0	78.807	70.409	58.871	71.907	89.745	6.346	71.828	74.035	82.438	75.863	74.35	52.043
	929	68.1626	89.99	82.678	0	80.539	68.204	55.994	73.975	86.197	6.329	71.587	88.016	74.538	85.319	79.363	53.413
	930	66.838	85.869	88.66	0	78.882	79.7	78.474	70.735	88.847	6.876	70.333	68.261	80.721	94.12	82.029	48.932
	931	69.7419	87.832	91.367	0	63.615	76.287	71.922	75.252	81.629	18.54	69.936	57.222	85.208	96.988	88.571	38.201
	932	70.372	95.546	82.276	0	77.329	87.463	73.473	75.674	56.616	17.058	81.064	73.897	84.771	98.484	78.196	64.281
	933	61.9094	92.84	69.415	0	87.483	64.464	61.949	70.772	28.246	84.84	77.707	72.584	74.042	98.344	93.732	79.162
	934	58.3702	92.935	3.291	0	83.993	54.602	63.3	58.785	5.053	93.288	83.123	72.462	74.144	94.043	80.776	68.846
	935	49.8979	95.239	1.019	0	81.566	62.617	70.391	67.405	3.38	48.238	80.283	56.421	77.966	96.384	81.8	52.844
	936	46.3439	84.221	2.184	0	60.251	60.206	61.146	51.876	3.165	33.404	73.335	43.876	78.477	90.921	74.387	31.019
	937	49.2976	79.01	2.266	0	60.513	26.127	55.641	53.439	3.318	45.473	71.709	49.775	79.758	87.018	65.429	15.683
	938	57.1759	68.344	1.876	41.288	80.632	17.545	56.598	66.052	2.972	7.573	80.64	52.123	78.785	83.397	76.562	25.077
	939	59.1104	65.729	2.034	82.289	80.613	18.771	58.683	73.49	2.777	12.178	83.191	55.377	83.048	89.998	78.257	71.204
	940	59.1618	64.018	2.177	87.318	81.665	19.288	52.333	78.868	1.891	17.578	84.231	58.941	88.17	91.342	76.607	82.229
	941	61.6775	65.302	2.402	76.431	80.51	19.469	59.354	79.656	1.995	3.414	86.205	62.914	92.177	91.36	77.371	88.867
	942	60.3887	80.598	2.205	75.8	52.327	19.681	60.986	92.752	2.044	3.505	92.744	83.385	84.079	91.583	92.518	90.956
	943	57.3579	83.437	0.707	77.759	37.425	18.347	70.463	87.275	2.177	3.634	94.994	81.948	70.094	94.708	93.407	89.456
	944	57.0603	77.997	34.422	73.866	37.051	15.377	81.104	85.462	2.292	3.592	78.624	49.345	59.084	91.783	85.932	84.438
	945	57.3313	76.338	61.085	53.002	47.089	15.261	79.463	83.771	2.372	2.199	83.771	60.711	57.803	95.274	84.685	53.08
	946	61.1192	83.683	79.315	25.398	46.891	15.061	71.584	84.123	28.257	2.076	83.406	49.852	71.599	96.166	85.082	37.476
	947	51.5682	84.109	91.084	17.019	45.587	14.889	68.999	86.869	85.429	1.948	79.283	56.384	81.303	85.178	85.026	33.681
	948	44.1255	72.909	89.192	1.391	44.102	14.813	64.615	89.765	71.784	1.349	72.716	8.313	88.701	29.847	91.981	32.045
	949	33.0424	56.782	88.377	0	42.974	15.169	66.222	71.336	72.647	1.306	67.415	7.845	86.698	4.941	48.793	31.378
	950	36.1213	59.772	66.651	0	43.608	24.52	39.288	60.136	74.483	1.515	2.644	8.089	82.042	1.341	0	31.547
	951	33.7045	65.915	56.025	0	73.464	59.082	20.452	64.751	73.594	1.731	3.323	8.446	82.663	1.205	0	31.169
	952	37.9752	66.929	62.173	0	82.516	54.537	12.122	39.83	66.127	18.693	20.559	8.339	43.28	0.079	0	30.383
	953	33.885	66.706	60.481	0	81.944	82.953	3.016	30.873	71.44	36.693	61.912	7.504	35.67	0.118	0	30.318
	954	29.6296	12.471	55.03	0	86.221	85.078	2.7	0	83.157	75.69	63.375	7.251	7.242	0	0	30.06
	955	27.7657	6.325	25.829	0	91.711	60.869	2.185	0	73.244	86.556	31.678	32.55	4.082	0	0	29.415
	956	30.1731	4.74	11.879	0	88.656	58.472	1.901	0	64.541	93.986	12.022	45.173	4.008	0	2.01	29.097
	957	31.8982	4.793	8.916	0	89.563	59.931	1.293	0	69.185	77.948	7.967	57.369	4.37	0	42.038	29.224
	958	34.9887	4.918	9.364	0	91.565	68.953	1.35	0	82.204	64.824	7.595	62.849	4.546	0	50.814	29.491
	959	41.0135	4.979	10.114	0	77.839	90.093	0.994	0	79.175	81.6	7.676	72.305	11.522	0	42.214	46.319
	960	41.6243	5.485	10.685	0	64.013	75.838	1.182	0	77.398	83.12	7.416	48.832	75.037	41.775	53.365	71.057
	961	47.3887	5.785	10.513	0	75.572	26.219	0.926	0	47.916	89.687	7.465	51.299	88.528	76.654	61.471	82.33
	962	45.6914	5.757	12.629	0	76.939	42.056	84.824	0	50.306	80.747	8.632	54.139	81.691	89.526	78.043	45.541
	963	43.9174	5.331	12.292	0	43.136	49.5	26.762	0	58.517	84.14	8.853	70.368	91.711	95.426	79.996	59.339
	964	47.7605	5.312	11.617	0	41.139	48.417	6.143	0	59.425	92.384	8.947	67.714	92.229	83.231	79.544	62.659
	965	43.8739	5.357	10.125	0	41.495	78.259	21.178	0	57.782	88.93	9.024	73.246	90.576	97.161	80.982	62.293
	966	47.1177	5.223	9.702	7.825	43.486	86.149	31.178	0	47.764	12.125	8.591	78.903	95.486	85.832	91.017	54.828
	967	48.8564	5.228	3.288	75.309	44.438	58.227	42.319	0	59.963	17.031	8.722	78.13	85.046	88.944	79.521	60.599
	968	40.5995	5.086	2.259	51.584	43.465	22.583	56.077	0	66.275	57.021	72.394	76.115	50.599	75.311	89.435	64.642
	969	38.8031	5.816	9.776	56.331	48.397	14.592	48.522	0	64.143	28.331	75.207	70.216	10.021	36.393	79.158	62.09
	970	40.2524	67.352	11.671	39.495	52.126	14.976	0	0	68.354	8.561	82.797	95.138	7.395	7.524	66.487	60.17
	971	40.265	83.364	11.974	55.873	49.223	15.538	0	0	80.149	7.548	88.362	95.434	44.087	2.631	6.158	63.445
	972	37.7209	69.563	11.73	38.668	48.806	15.513	0	0	77.558	5.685	94.083	84.134	88.629	0.404	3.662	65.54
	973	41.9621	50.861	6.062	37.166	49.14	15.488	0.002	0	69.708	5.801	92	80.287	87.712	0.231	2.957	68.398
	974	45.8895	64.044	14.235	69.407	48.241	15.453	4.815	0	80.884	4.845	94.217	78.105	83.072	0.455	1.918	69.74
	975	46.7683	67.328	56.976	87.129	48.16	12.641	20.704	0	80.788	3.872	88.577	79.154	66.373	0.097	1.953	74.591
	976	46.3586	65.638	87.926	61.008	47.339	13.111	34.732	0	79.083	3.979	83.348	79.446	70.702	0	1.413	73.799
	977	42.2774	27.756	95.478	77.81	46.848	13.213	46.088	0	62.925	2.913	84.467	79.306	76.687	0	0.837	81.051
	978	35.2506	0.724	96.868	48.148	46.534	13.142	9.167	0	62.036	46.855	88.569	77.865	74.691	0	0.878	68.684
	979	31.1454	0	88.358	1.656	46.915	13.24	0	0	55.346	12.02	91.979	74.553	70.132	0	0.898	73.662
	980	25.3583	0	69.557	3.777	46.575	13.477	0	0	60.02	25.741	69.23	42.695	47.602	6.142	0.443	81.922
	981	13.4047	0	71.375	3.86	43.681	13.546	0	0	10.453	53.644	15.159	13.661	15.668	44.666	0.055	94.606
	982	20.2504	0	21.512	2.182	44.088	13.521	0	0	2.791	13.278	4.021	28.817	0.029	20.499	0.056	50.276
	983	22.8454	0	13.558	1.272	67.973	13.517	0.114	0	2.103	56.259	1.314	70.757	0	15.095	0.06	61.734
	984	22.8904	0	11.973	0	84.474	13.51	0	0	2.174	69.794	1.149	77.658	0	11.395	0.071	70.483
	985	25.6321	0	12.225	0	89.73	13.601	0	0	3.533	70.496	0.118	71.785	0	8.03	0.093	73.745
	986	26.3379	0	14.14	0	82.943	15.261	0	0	3.964	94.103	0.229	29.861	0	26.644	25.446	91.89
	987	33.0545	0	13.254	0	81.28	40.747	0	0	4.189	26.485	0.34	11.189	0	70.544	67.348	79.693
	988	35.7691	42.169	13.005	0	82.004	57.834	0	0	2.532	6.864	34.328	10.721	0	81.436	75.341	89.583
	989	36.2305	62.441	12.429	0	82.54	28.326	0	0	2.461	6.898	77.138	9.357	0	87.415	79.607	87.924
	990	39.5963	70.579	11.005	0	82.585	10.209	0	0	2.503	3.509	83.11	9.582	0	94.042	87.618	88.716
	991	42.8317	73.809	10.991	0	81.736	50.238	0	0	2.573	3.126	84.631	9.32	0	96.532	92.436	88.552
	992	43.9724	70.649	11.077	0	77.422	79.591	0	0	1.924	2.624	87.054	7.226	22.978	96.397	97.375	88.158
	993	41.9222	73.674	11.26	0	68.987	84.458	0	0	1.555	1.576	87.129	4.83	69.884	94.313	95.973	65.947
	994	41.2837	69.144	10.899	0	67.781	82.694	0	0	1.51	1.54	87.21	4.523	79.351	95.111	96.47	32.6
	995	39.5649	62.206	10.532	0	67.583	85.003	0	0	1.531	1.067	88.492	3.932	85.486	95.859	49.104	68.461
	996	41.8571	67.517	10.589	0	67.611	84.103	0	0	1.621	0.874	90.046	1.377	88.15	96.878	9.525	75.182
	997	40.6556	73.001	10.663	0	67.971	87.271	0	30.096	1.498	0.746	89.857	1.205	88.996	97.894	6.391	72.268
	998	40.5444	70.038	10.642	0	68.468	85.526	0	54.168	1.222	0.82	91.479	1.202	90.221	98.708	5.371	31.969
	999	39.6894	69.006	10.672	0	68.518	92.004	0	66.397	1.176	0.663	92.11	1.369	89.208	99.169	1.895	15.979
	1000	42.5776	70.774	7.575	0	69.32	96.656	0	61.079	31.426	0.445	91.141	0.956	90.825	57.548	2.037	15.559
	1001	49.3708	41.605	8.993	0	72.056	93.304	0	66.521	83.927	0.56	90.402	15.04	92.21	56.496	2.085	15.465
	1002	48.8533	60.249	8.053	1.116	83.243	83.895	0	70.699	86.687	0.612	90.564	73.944	95.447	37.106	2.067	46.88
	1003	45.7425	68.648	8.446	36.075	89.021	85.819	0	40.91	85.299	0.573	90.775	70.717	91.834	8.427	1.924	54.332
	1004	46.9999	64.433	8.974	34.389	92.511	76.023	47.261	42.683	58.636	0.602	73.774	76.91	69.675	5.556	1.086	33.625
	1005	45.3858	78.578	8.956	61.656	95.064	82.862	67.889	44.808	41.637	0.443	76.969	66.694	56.457	4.464	1.098	17.423
	1006	47.8668	62.835	8.526	77.127	96.049	81.423	82.915	45.902	50.814	0.357	80.608	56.086	16.858	4.257	1.126	15.904
	1007	45.6217	65.351	8.371	89.271	93.706	87.641	89.48	47.459	62.771	0.4	85.594	67.475	0	3.957	1.143	15.383
	1008	50.721	70.184	7.794	89.316	59.435	92.341	68.944	40.523	68.15	0.113	89.178	80.096	0	3.677	0.347	14.228
	1009	50.5422	65.888	66.517	97.564	37.378	98.072	86.272	26.521	84.458	0.338	92.739	86.726	0.008	3.516	0.505	14.313
	1010	35.6702	69.741	81.281	88.585	58.352	90.226	70.537	12.952	68.824	0.234	81.772	59.469	0	59.388	0.268	16.504
	1011	32.2166	65.25	86.12	42.617	55.094	58.591	21.06	8.371	26.976	0.001	73.745	74.241	0	7.318	0	15.669
	1012	36.7192	63.206	89.523	19.161	54.999	63.776	2.673	7.264	1.534	0	80.413	85.641	0	0	0	15.059
	1013	42.8081	53.394	89.047	21.874	54.397	75.764	3.196	6.532	26.182	0	82.436	88.971	0	0	33.82	15.175
	1014	48.5281	53.937	91.998	59.681	54.764	76.869	3.552	6.78	46.707	0	84.418	90.957	0	0	57.181	15.277
	1015	52.7457	40.157	91.06	71.426	53.51	75.073	59.429	3.106	75.429	0	84.259	91.369	0	0	67.794	15.309
	1016	50.188	50.88	92.961	73.363	52.602	76.686	76.825	3.184	93.251	0	88.591	97.914	0	0	73.285	11.643
	1017	50.407	58.558	90.941	45.531	52.95	79.351	70.82	1.904	83.284	0.002	91.975	96.537	0	0	70.476	10.491
	1018	47.9652	64.245	91.275	50.824	52.451	83.431	70.933	1.577	77.664	0.002	91.584	94.18	0	0	70.37	7.569
	1019	40.0429	49.869	86.725	64.315	52.016	65.954	69.474	1.01	63.848	0	94.552	90.698	0	0	74.613	6.404
	1020	42.3041	50.283	76.061	53.744	53.981	43.413	64.936	0.178	7.445	0	97.458	83.582	0	0	63.353	6.209
	1021	48.3597	58.283	78.563	77.407	55.024	31.199	67.881	0.437	14.761	0	96.222	88.757	0	0	60.067	5.96
	1022	58.6999	61.845	79.84	82.618	54.41	42.076	80.052	0.533	35.123	21.853	96.243	89.875	0	0	75.693	5.235
	1023	54.7903	79.611	86.207	79.755	54.813	76.922	78.035	26.295	54.594	63.976	97.971	90.446	0	0	87.151	4.722
	1024	55.1981	71.443	76.839	50.66	54.309	63.314	62.513	77.981	58.429	68.672	84.498	82.662	0	0	66.139	4.395
	1025	60.9185	78.493	78.516	58.565	53.214	61.617	52.559	86.377	55.715	72.444	80.351	86.116	0	0	59.681	4.324
	1026	62.5399	83.53	80.299	78.921	52.708	72.735	67.191	82.167	58.014	81.602	86.849	90.161	0	0	75.369	4.231
	1027	61.3911	87.584	73.58	76.808	53.106	80.016	69.518	87.576	53.638	87.419	91.745	92.945	0	0	79.723	4.44
	1028	66.1045	92.991	70.728	53.504	53.878	77.991	72.61	90.717	47.722	89.877	94.16	93.3	0	0	78.204	5.184
	1029	77.4392	96.188	74.916	71.134	61.298	86.656	73.54	92.22	55.131	91.941	92.882	92.532	0	0.067	89.997	13.066
	1030	72.2945	72.098	84.096	71.717	91.395	94.948	73.699	86.042	65.182	94.614	91.907	93.686	0	86.166	91.124	64.914
	1031	72.3043	78.329	77.343	50.324	96.681	95.144	73.065	87.149	61.891	96.757	95.613	93.144	0	21.677	86.288	71.013
	1032	74.1683	83.319	79.449	32.142	97.887	93.61	79.734	86.636	60.486	98.389	96.479	93.645	0	0	94.758	88.03
	1033	71.5665	84.227	86.588	34.455	99.48	94.971	78.976	94.448	64.59	99.487	95.138	93.11	0	0	95.509	91.546
	1034	66.6339	49.224	91.265	57.465	70.655	98.878	71.387	75.858	97.184	99.359	83.761	89.674	0	0	92.845	95.942
	1035	59.5071	63.564	90.852	29.768	71.726	99.701	70.653	74.048	53.754	78.355	85.045	91.244	0	0	93.32	97.478
	1036	56.7561	46.893	90.181	19.917	73.232	84.496	66.469	70.129	13.581	79.047	87.624	77.352	0	0	89.237	94.449
	1037	62.076	40.71	94.86	24.146	89.11	23.884	72.99	70.126	3.02	80.91	91.996	62.73	0	25.92	77.566	93.373
	1038	62.6842	73.043	94.088	23.401	88.269	54.71	68.419	75.759	2.046	81.212	89.388	76.199	0	73.712	79.235	51.659
	1039	56.1943	80.464	91.895	24.457	85.989	71.656	65.515	74.485	1.918	86.769	86.09	51.415	0	85.665	83.382	50.563
	1040	60.6349	76.167	89.82	0	87.29	70.734	64.39	75.862	1.764	88.527	85.271	29.251	0	74.703	71.333	27.802
	1041	62.81	78.642	92.518	0	87.959	76.05	68.535	78.972	1.668	90.226	86.766	13.736	0	83.624	81.901	68.927
	1042	60.1798	89.206	91.764	0	89.688	84.759	67.555	79.469	1.567	88.784	86.77	14.221	0	83.973	85.619	78.775
	1043	59.7907	76.48	92.033	0	89.316	72.56	61.68	80.149	1.492	60.029	84.798	39.178	0	86.69	88.586	69.706
	1044	57.8174	78.734	66.884	0	82.348	78.265	71.251	92.375	1.405	4.281	88.347	83.168	0	93.135	86.97	69.698
	1045	59.2413	81.79	76.853	0	72.565	89.27	71.627	72.897	1.388	3.276	90.216	93.705	0	96.117	87.337	30.22
	1046	59.9227	81.188	78.086	0	87.173	93.349	81.794	72.721	1.263	3.175	94.116	98.071	0	90.409	86.693	20.581
	1047	57.7912	74.594	67.552	0	92.79	87.177	91.725	96.3	1.212	3.212	93.919	99.032	0	87.229	86.634	17.465
	1048	56.3248	81.838	50.901	0	95.583	79.966	84.625	56.825	1.309	29.062	97.475	97.819	0	87.892	88.418	15.155
	1049	53.8382	65.349	60.24	0	95.797	61.485	57.375	49.077	1.332	74.806	98.705	94.475	0	88.948	84.339	12.944
	1050	54.3539	81.065	59.669	0	96.184	69.376	65.059	48.452	1.318	12.906	98.552	90.486	0	88.478	85.498	10.53
	1051	57.2645	83.87	55.854	0	97.136	73.21	60.779	48.145	1.265	32.633	94.772	85.868	0	86.262	84.637	10.877
	1052	56.5291	79.665	58.752	0	97.493	74.566	63.434	55.034	1.328	72.861	87.368	85.363	0	86.691	85.622	10.79
	1053	53.518	79.519	80.149	0	98.123	67.443	64.076	54.657	0.828	58.027	89.775	91.477	0	83.52	72.243	8.1
	1054	50.9553	75.377	80.741	0	91.868	69.055	55.92	60.956	0.7	39.231	86.888	83.434	0	84.702	65.968	7.93
	1055	52.5277	81.304	86.504	0	83.006	60.187	48.476	64.51	0.618	11.165	83.104	79.33	0	85.308	74.328	6.49
	1056	53.291	77.795	85.068	0	83.931	76.633	50.883	64.951	0.408	7.813	85.019	83.929	0	86.173	78.903	6.409
	1057	53.2528	81.343	79.127	0	72.11	86.576	52.86	65.053	0.246	5.927	88.032	89.289	0	92.328	81.045	5.429
	1058	52.8572	76.14	46.713	0	48.818	82.557	19.018	72.674	5.994	85.214	87.013	94.186	0	93.203	83.422	3.84
	1059	54.8021	77.048	50.476	0	47.815	84.33	53.137	51.797	11.468	50.461	86.074	95.63	0	93.476	87.164	3.982
	1060	58.7308	78.431	62.8	0	54.354	67.806	58.364	70.523	19.316	41.974	83.255	98.714	0	94.653	87.826	4.016
	1061	62.758	84.599	74.678	17.591	74.186	71.192	61.447	80.046	25.354	34.108	80.086	93.341	40.989	95.081	44.558	3.706
	1062	66.3619	75.507	78.162	48.858	74.473	74.726	54.081	83.775	36.814	25.912	78.993	72.758	68.018	93.979	70.947	4.367
	1063	64.6101	89.133	80.266	58.766	75.973	87.444	43.901	71.27	39.561	27.133	59.523	73.724	73.219	88.545	91.752	35.218
	1064	56.3881	95.486	75.98	56.936	72.834	73.201	13.13	77.742	36.259	21.78	51.937	79.964	78.523	91.032	91.529	52.818
	1065	60.429	68.913	81.644	80.109	67.939	40.187	4.716	32.866	35.108	18.802	39.71	71.991	81.243	89.947	80.343	52.304
	1066	53.4014	64.25	75.286	92.474	82.076	59.932	4.424	5.47	54.256	24.683	22.216	86.655	90.727	91.325	78.935	73.726
	1067	51.2197	21.753	56.713	78.902	81.738	72.161	5.011	6.495	79.937	36.859	24.588	12.441	77.74	88.529	73.335	84.819
	1068	46.4143	20.759	69.146	77.525	66.426	26.306	5.365	7.003	95.943	43.791	45.397	8.987	83.142	70.263	61.16	87.083
	1069	38.4687	8.463	32.917	48.892	66.967	13.806	5.488	7.089	96.811	41.782	46.155	9.686	92.929	76.629	60.449	88.151
	1070	36.0105	7.115	2.397	45.309	81.134	14.542	5.583	5.448	94.228	36.763	57.189	9.638	78.736	66.125	60.604	12.22
	1071	39.5935	6.65	3.209	26.711	78.58	17.851	5.658	4.587	91.335	35.44	62.897	9.818	83.294	47.84	63.373	2.914
	1072	41.3536	6.566	3.331	0	81.292	71.515	38.974	4.812	93.24	36.183	46.684	9.698	85.98	49.361	63.505	2.761
	1073	31.9171	6.533	2.436	0	85.368	57.636	77.277	4.974	94.142	33.772	65.974	9.158	72.436	51.91	56.712	1.976
	1074	25.0863	6.359	1.411	0	87.702	16.812	69.26	4.326	72.02	22.368	79.588	7.368	54.991	20.905	34.392	1.255
	1075	24.8165	5.282	1.447	0	87.489	12.835	66.085	3.493	31.447	0.965	80.013	4.09	54.851	7.912	20.149	0.237
	1076	24.9363	4.92	0.863	0	41.466	12.176	81.261	4.22	34.719	1.185	86.711	3.823	78.818	5.618	16.221	0.247
	1077	25.9772	4.989	0.906	0	34.585	12.448	85.005	4.579	34.256	0.793	94.034	4.071	83.218	4.177	10.756	0.227
	1078	28.7905	5.061	1.718	0	34.099	12.633	90.338	5.011	38.409	4.249	96.078	4.238	85.023	2.558	9.996	0.247
	1079	26.364	5.127	1.165	0	34.207	12.738	80.109	47.16	43.061	7.283	97.002	4.516	87.74	2.491	9.025	0.234
	1080	28.6881	5.152	0.64	0	34.283	12.806	76.554	23.924	37.72	3.975	97.417	4.648	88.822	2.096	7.266	0.157
	1081	39.2383	5.238	0.569	0	36.079	11.191	82.721	6.574	43.049	5.742	98.037	38.084	93.478	1.938	7.285	0.337
	1082	42.4373	5.429	25.752	75.566	38.747	12.909	85.949	4.86	6.305	7.22	93.938	60.756	82.836	57.945	5.569	24.794
	1083	41.1239	5.53	26.628	76.498	46.06	12.852	85.64	5.12	17.812	16.923	93.856	77.836	75.054	57.961	4.317	34.472
	1084	46.2629	5.455	23.613	77.368	44.695	12.864	62.602	5.191	14.977	14.145	93.813	91.46	75.068	57.525	4.302	33.78
	1085	46.2213	5.507	29.126	77.662	45.242	13.133	85.725	5.487	31.228	28.341	97.004	83.694	73.916	57.553	4.209	56.116
	1086	45.1248	5.548	29.605	78.809	44.031	12.608	90.163	5.535	30.625	23.754	96.835	93.236	70.194	57.582	2.953	51.842
	1087	51.1722	5.588	42.205	80.722	45.242	9.565	82.52	4.948	31.724	25.352	88.291	65.405	78.799	57.469	2.953	56.089
	1088	44.4453	55.258	34.483	84.748	45.073	10.074	77.719	5.101	44.28	38.022	80.686	74.69	80.746	57.487	3.02	76.196
	1089	58.0647	54.148	45.432	80.281	41.857	10.178	11.168	8.965	48.996	45.152	76.149	47.348	74.998	57.517	10.671	53.819
	1090	63.0389	14.807	42.243	83.909	39.944	73.442	2.94	64.73	71.559	68.778	81.447	53.319	82.443	57.593	53.619	80.197
	1091	62.888	5.073	39.934	84.162	39.443	86.076	75.017	64.223	67.216	65.84	82.491	66.361	86.08	57.486	60.241	65.94
	1092	65.3665	2.418	40.032	81.103	38.74	87.11	76.622	73.798	62.818	59.135	83.496	68.901	85.84	65.69	59.345	58.272
	1093	63.1716	2.123	42.117	78.469	38.392	91.634	77.923	84.984	62.012	58.445	84.548	66.979	91.234	85.856	64.438	51.344
	1094	61.0129	2.213	33.731	79.55	38.686	96.757	73.891	86.001	61.348	62.144	87.066	67.361	52.544	91.083	68.031	47.168
	1095	56.8587	2.303	32.827	75.803	37.886	89.779	39.82	90.717	58.826	63.528	87.574	69.549	64.248	93.787	71.912	36.634
	1096	59.9245	2.389	34.595	75.38	37.602	27.946	21.366	96.204	61.773	67.974	91.605	66.263	67.683	96.418	71.685	33.997
	1097	62.3767	49.416	44.787	78.463	69.262	13.701	4.845	83.228	70.216	74.375	86.377	62.611	65.319	98.224	67.609	30.434
	1098	68.2589	75.976	49.879	79.308	80.066	29.992	3.422	75.261	80.045	79.706	84.05	61.264	69.01	99.233	68.428	0.01
	1099	63.603	88.032	42.497	83.6	87.155	80.414	2.616	61.127	96.211	93.823	84.94	63.344	73.866	99.628	66.621	0.009
	1100	61.177	90.798	49.979	83.052	86.518	40.337	1.884	60.226	93.003	90.221	59.554	59.931	69.699	94.851	68.115	5.877
	1101	63.8784	90.205	51.917	81.694	87.607	13.122	1.112	57.611	90.33	88.754	24.93	64.099	64.889	95.557	56.006	49.822
	1102	64.263	86.186	54.055	83.063	94.046	13.474	0.866	55.197	88.885	91.148	13.382	67.043	58.616	95.145	91.744	65.326
	1103	62.3866	81.763	56.572	86.081	97.958	14.471	0.561	31.593	90.531	92.947	12.551	69.143	64.243	97.6	89.211	78.72
	1104	59.2017	78.099	58.706	85.894	93.565	14.857	0.414	7.054	91.308	91.296	12.267	66.046	65.944	98.318	87.83	84.201
	1105	45.1219	60.118	59.08	85.093	79.554	14.988	0.094	3.869	94.552	93.383	12.263	62.887	68.007	97.207	90.217	66.714
	1106	31.4479	29.88	58.194	0	83.697	19.412	40.642	90.535	0.522	0.625	14.065	9.78	76.187	91.376	93.6	68.313
	1107	28.5115	11.655	22.923	0	79.225	16.525	0	87.434	0.279	0.428	13.726	4.932	61.346	94.736	67.154	11.355
	1108	25.5265	6.592	16.371	0	78.359	16.844	0	94.231	0.248	0.402	13.717	5.254	70.069	96.179	26.561	2.846
	1109	25.6917	4.237	34.939	0	77.58	16.973	0	51.796	0.314	0.336	13.173	5.439	71.341	96.995	9.498	0.276
	1110	29.9965	3.848	57.548	0	77.178	17.085	0	31.852	0.359	0.262	12.554	5.517	73.176	96.504	9.492	0
	1111	30.664	3.91	79.374	0	81.309	16.713	0	35.735	0.329	0.273	12.305	35.419	80.564	97.095	6.922	0
	1112	29.9979	3.968	43.737	0	82.007	11.98	0	22.381	0.31	0.308	12.047	84.557	93.767	98.334	6.564	0
	1113	28.7519	3.997	41.667	0	81.613	12.024	0	6.041	0.261	0.291	11.751	96.334	91.058	98.324	6.576	0.031
	1114	30.3007	38.761	41.421	0	82.097	12.138	0	11.12	0.308	0.343	11.413	91.408	59.425	77.602	4.735	0.508
	1115	30.028	52.405	42.94	0	80.84	12.286	0	18.058	0.48	0.426	11.374	97.79	63.048	69.589	3.95	1.325
	1116	27.0353	79.051	44.601	0	82.098	12.421	0	1.916	0.473	0.397	11.336	95.628	61.443	58.214	2.842	0
	1117	29.6338	55.654	45.833	0	82.348	12.527	0	0.239	0.559	0.439	11.384	96.437	27.311	69.937	2.862	0
	1118	27.1807	68.372	44.272	0	83.387	12.649	0	0.658	0.467	0.376	68.566	77.197	11.592	74.535	2.423	0.013
	1119	34.7154	65.269	51.383	0	91.52	13.085	0	0.826	0.15	0.134	84.341	18.748	3.931	76.43	1.894	0
	1120	47.0582	75.865	18.01	0	89.312	84.525	0	7.902	16.103	28.734	87.709	9.574	8.445	87.851	2.066	4.635
	1121	40.4873	73.711	0	0	86.876	88.23	0	15.19	85.505	72.864	84.852	8.983	76.304	84.974	2.252	26.132
	1122	38.3156	73.792	0	0	87.929	13.609	0	17.668	83.116	78.083	94.567	8.077	76.955	69.019	2.472	2.023
	1123	24.6587	85.163	0.063	0	89.084	1.462	0	11.067	80.749	89.68	74.205	6.325	67.263	27.243	42.43	0
	1124	23.6546	95.398	0	0	90.685	2.07	0	7.144	84.198	14.972	25.108	5.315	8.026	7.498	29.373	0.093
	1125	25.0539	45.823	0	0	91.544	2.919	0	10.659	76.134	89.091	4.711	3.13	8.127	5.038	17.158	0.485
	1126	26.7389	12.509	0	0	90.923	61.376	0	11.654	77.971	92.96	3.366	2.713	3.155	3.901	15.281	0
	1127	23.7299	9.376	0	0	90.731	39.226	0	14.942	85.268	97.574	1.563	2.791	0.406	1.093	58.113	0
	1128	19.1929	5.172	0	0	91.24	52.758	0	6.864	61.259	86.726	0.659	1.463	0.615	0.424	48.768	0
	1129	17.3172	4.371	0	0	91.605	22.742	0	2.025	54.149	56.501	1.166	2.699	0.615	0.345	51.675	0
	1130	32.1381	4.151	0	0	44.238	27.735	0	0.155	39.477	60.929	0.392	2.381	0.514	0.348	79.438	0
	1131	36.3119	4.25	0	0	43.227	89.346	0	0.417	58.189	77.478	66.039	45.496	0.65	0.407	96.573	0
	1132	36.3389	4.307	0	0	44.757	91.995	0	50.943	63.356	82.375	93.551	16.744	0.959	0.531	95.161	0
	1133	30.3026	4.287	0	0	45.494	48.492	0	99.288	66.181	85.707	90.198	10.973	1.095	0	93.369	0
	1134	26.4739	3.897	0	0	45.871	15.781	0	92.613	69.408	68.089	69.26	10.691	1.067	0	77.862	0
	1135	29.0052	3.96	0	0	45.629	17.798	0	45.635	65.358	93.125	86.676	6.711	0.375	0	31.841	0
	1136	32.4611	4.024	0	0	45.082	18.689	0	72.72	76.955	93.281	90.795	6.999	0.497	0	26.036	0
	1137	40.5538	21.082	0	0	43.633	58.803	0	54.731	91.721	65.381	83.81	52.682	0.577	0	14.488	0.009
	1138	47.6989	70.174	0	3.439	44.899	85.491	0	30.263	70.195	75.892	91.775	71.051	43.672	6.467	14.738	0.251
	1139	52.5187	69.033	0	53.534	52.115	89.262	0	14.365	48.206	73.295	88.86	84.475	61.322	65.402	15.043	0.572
	1140	41.6511	76.137	0	76.644	51.407	75.836	0	15.09	27.598	85.847	86.011	91.401	63.448	69.978	68.283	0.101
	1141	36.0901	91.544	0	60.715	50.912	14.228	0	11.274	17.325	74.798	88.994	67.44	61.585	69.309	16.376	0.267
	1142	35.98	90.247	0	69.118	42.665	14.474	0	7.524	1.772	74.037	47.464	41.152	73.7	77.916	1.269	0.014
	1143	36.5383	80.339	0	77.569	43.486	15.424	0	5.985	0.377	87.579	2.972	59.613	73.859	91.376	1.121	0
	1144	37.5773	74.06	0	80.536	42.261	16.244	0	5.503	0.548	84.297	0	67.679	81.202	94.525	1.22	0
	1145	38.1313	81.226	0	97.124	40.386	27.308	0	5.473	0.659	43.648	0	78.215	96.06	92.305	1.255	0
	1146	31.2446	85.262	0	61.942	40.335	51.213	0	4.282	0.774	48.772	0	83.916	97.684	96.922	0.808	0.06
	1147	27.3077	48.183	0	72.195	42.285	31.123	0	4.29	0.679	19.235	0	82.804	69.463	97.637	0.754	0.021
	1148	24.1066	53.034	0	81.82	40.648	29.199	0	4.483	0.669	9.769	0	75.311	52.347	61.582	0.754	0
	1149	19.9673	39.348	0	65.694	39.084	29.644	0	4.169	0.137	8.839	0	35.967	61.015	77.535	0.167	0
	1150	43.8718	6.214	1.711	53.421	45.323	44.185	1.452	17.137	7.734	5.907	0	4.466	64.485	45.144	0.259	2.071
	1151	41.8531	3.852	57.172	60.27	95.794	86.865	69.219	84.245	38.422	6.269	0	11.775	70.069	3.588	0.598	69.939
	1152	37.8795	1.797	79.641	64.45	81.458	38.016	82.925	61.464	46.849	3.95	0	11.147	71.319	0.056	0.395	84.33
	1153	61.5001	1.029	84.001	79.937	78.511	0.181	88.279	10.067	51.037	2.852	0	7.158	79.333	0	4.458	81.349
	1154	55.7299	88.204	85.978	88.156	72.9	0.011	76.358	94.524	91.621	90.927	0	5.796	91.441	0	57.385	79.201
	1155	50.685	32.94	76.097	87.383	81.628	0.101	47.952	96.686	87.072	81.054	0	4.293	96.117	0	67.787	76.839
	1156	44.8605	0	70	93.658	84.418	0.165	57.365	68.148	86.144	46.777	0	4.005	93.085	0	74.563	81.947
	1157	38.7954	0	65.062	78.761	85.044	0.466	46.885	37.422	74.305	43.501	0	4.145	93.152	0	80.53	63.634
	1158	41.6496	0	47.639	70.387	85.639	0.146	33.005	39.379	12.955	19.545	23.833	3.727	89.468	0	83.987	72.221
	1159	40.1687	0	54.609	87.447	85.919	0.29	17.958	21.961	3.05	21.056	72.744	3.681	87.997	0	90.019	78.013
	1160	37.2397	0	59.16	67.49	90.184	0.173	11.992	25.672	1.97	26.828	75.714	3.686	76.632	0	92.377	70.652
	1161	37.7907	0	60.301	56.393	90.492	0	6.165	27.384	1.859	17.505	79.828	3.64	58.089	0	93.42	63.519
	1162	31.1036	0	58.436	79.083	90.714	0	5.554	29.013	1.917	17.629	86.342	3.515	14.875	0	82.539	97.244
	1163	29.0241	0	21.536	70.564	88.907	0	3.005	16.728	1.341	26.273	86.713	2.882	3.833	0	53.826	90.946
	1164	29.4415	0	15.423	51.306	87.018	0	1.765	15.651	0.689	29.351	87.641	2.661	3.721	0	67.218	72.918
	1165	29.2359	0	14.843	49.484	87.749	0	1.366	16.956	0.681	29.547	87.448	2.544	3.699	0	83.164	64.141
	1166	27.7478	0	9.214	46.035	89.637	0	0.853	17.452	0.543	21.725	88.323	2.515	3.725	0	87.81	70.706
	1167	26.3162	0	8.756	34.147	90.837	0	0.674	10.477	0.532	23.751	87.926	2.499	3.849	0	83.627	69.142
	1168	21.5473	0	8.831	21.76	91.218	0	0.014	8.237	0.267	25.254	88.013	2.54	3.862	0	78.719	66.028
	1169	22.876	0	8.848	9.913	91.867	0	0.122	9.719	0.277	27.095	89.038	2.601	3.947	0	14.515	65.268
	1170	23.9533	0	8.611	10.465	95.116	0	0.087	11.034	0.384	26.936	88.561	34.641	2.177	0	0.548	64.58
	1171	25.0424	0	8.605	11.159	80.31	0	0	5.788	0.965	25.616	90.161	61.191	0.002	0	0.358	75.144
	1172	25.9775	0	9.573	9.033	76.901	0	0	2.563	1.056	22.196	91.262	80.844	0	0	0.301	81.907
	1173	22.6761	0	9.83	7.973	75.505	0	0	3.894	1.215	21.488	94.395	96.15	0	0	0.172	79.041
	1174	26.4175	0	9.679	8.502	57.855	0	0	6.742	1.597	30.507	93.157	63.363	0.234	0	0.267	68.238
	1175	34.7187	0	36.71	9.183	55.208	30.481	0	10.174	2.19	42.89	82.082	41.354	28.432	0	0.365	57.194
	1176	31.4543	0	52.521	7.522	56.769	91.716	0	11.566	2.3	46.812	78.327	62.584	59.668	0	0.396	50.599
	1177	36.6374	0	54.875	4.913	55.362	38.809	0	4.201	1.459	42.87	79.181	66.436	73.621	0	0.392	49.695
	1178	38.9711	0	97.379	7.145	20.487	20.87	0	0	0.108	60.065	92.778	95.14	87	0	0	68.589
	1179	24.6886	0	93.221	6.654	17.602	86.767	0	0	0.053	55.297	91.619	78.831	85.669	0	0.309	68.545
	1180	22.9131	0	84.051	6.466	5.525	24.92	0	0.088	0.199	72.488	93.794	22.899	21.819	0	1.778	36.302
	1181	25.4265	0	75.86	7.512	9.613	29.611	0	0.192	0.412	80.272	43.837	21.913	8.127	0	0	66.348
	1182	21.4244	0	12.991	8.475	17.069	61.516	0	0.109	0.669	74.282	76.395	51.831	9.167	0	0.011	68.883
	1183	21.4439	0	1.744	8.704	22.143	32.91	0	0.109	0.433	56.82	93.212	14.199	9.493	0	0	81.599
	1184	20.5923	0	1.348	9.101	18.632	42.66	0	0	0.345	53.536	94.205	10.862	7.333	0	0.019	83.617
	1185	23.1295	0	0.996	9.519	23.126	35.724	0	0	0.346	55.92	89.662	10.487	3.752	0	0.01	79.343
	1186	20.2844	0	1.408	9.705	74.615	29.836	0	0	0.356	58.325	87.742	9.851	4.048	0	0.003	71.054
	1187	19.0822	0	1.063	2.931	87.175	29.624	0	0	0.255	40.649	67.77	8.033	3.804	0	0.005	62.957
	1188	20.0041	0	0	3.816	90.118	38.645	0	0	0.11	34.392	43.631	7.578	2.971	0	0	64.972
	1189	16.9823	0	0	4.68	94.406	82.832	0	0	0.161	41.575	12.387	6.102	1.129	0	0	56.789
	1190	17.4784	0	0	5.048	96.066	57.19	0	0	0.114	37.564	5.749	5.429	0.947	0	0	46.627
	1191	17.001	0	0	4.559	96.577	69.552	0	0	0.07	32.831	3.556	4.742	1.001	0	0	49.288
	1192	19.1549	0	0	2.394	98.562	62.845	0	0	0.503	34.923	2.115	4.764	1.075	0	3.674	44.16
	1193	17.0107	0	0	2.966	99.293	59.352	0	0	0.934	37.417	1.94	4.807	0.676	0	0	79.938
	1194	15.1591	0	0	3.045	94.888	63.304	0	0	0.924	22.96	1.596	4.91	0.257	0	0	63.276
	1195	20.3985	0	0	2.619	92.596	51.429	0	0.015	0.873	14.286	1.368	4.93	0.19	0	0	59.081
	1196	23.8913	0	0	3.429	90.07	40.499	0	53.73	1.111	40.318	1.466	5.019	12.376	0	0	57.959
	1197	21.3043	0	0	3.713	81.308	41.153	0	65.381	1.036	33.02	1.304	4.577	70.952	0	0	55.926
	1198	25.3843	0	0	4.128	81.887	41.133	0	49.829	0.982	26.809	1.159	4.379	78.899	0	0	30.36
	1199	33.3186	0	0	4.446	84.942	31.836	0	81.308	1.012	31.935	1.034	28.687	78.808	0	0	36.756
	1200	42.0387	0	0	1.704	92.865	32.068	0	97.228	1.033	39.339	0.809	77.751	79.413	0	0	77.569
	1201	36.998	0	0	33.397	90.742	32.173	0	97.351	44.932	55.564	0.64	94.58	91.965	0	0	89.237
	1202	37.3975	0	0	50.519	75.723	17.879	0	76.713	88.8	0	0.273	92.49	78.748	0	0	73.825
	1203	38.3318	0	0	62.379	83.259	17.609	0	77.537	86.873	0	0.356	87.843	79.695	0	0	65.411
	1204	37.4333	0	0	73.426	87.294	17.537	0	83.307	78.369	0	0.463	91.258	73.999	0	0	69.324
	1205	40.8055	0	0.031	82.68	85.31	28.317	0	84.113	69.489	0	0.725	74.052	67.259	0	0	69.524
	1206	47.4359	35.345	0	90.34	78.353	19.432	0	92.529	57.747	0.454	21.887	84.471	67.52	0	0	64.004
	1207	52.3005	61.914	0	72.446	78.196	14.951	0	82.842	62.027	52.207	70.072	85.125	70.479	0	0	61.279
	1208	54.1807	77.499	0	84.677	79.549	34.119	0	78.613	73.179	67.371	78.569	83.064	73.306	0	0	54.561
	1209	56.9713	55.633	0	76.308	83.772	54.786	0	77.889	77.92	62.955	86.74	85.637	69.773	0	0	81.298
	1210	60.4599	61.55	0	70.225	84.03	67.707	0	78.651	85.373	69.749	87.14	86.857	66.521	0	0	96.767
	1211	59.1125	64.984	0	81.101	87.532	85.008	0	79.273	87.384	79.93	87.803	87.963	71.072	0	0	94.849
	1212	59.6223	70.704	0.004	83.477	90.045	66.959	0	77.056	81.235	80.154	94.683	93.717	59.324	0	0	89.33
	1213	60.7825	77.259	0	87.915	83.672	84.904	0	74.183	77.509	78.067	93.918	91.116	57.103	0	0	88.688
	1214	64.1369	66.056	0.013	94.237	82.174	90.683	0	74.457	70.33	78.154	95.095	92.288	79.68	0	0	88.57
	1215	67.6265	81.826	0.002	89.118	84.038	93.023	9.699	81.84	78.024	88.886	95.374	89.768	85.653	0	0.059	84.744
	1216	65.6903	88.221	0	76.43	95.016	95.633	50.555	82.825	83.679	81.724	95.743	90.139	91.551	0	0.146	82.736
	1217	64.6142	75.961	0	71.463	93.725	90.302	56.209	82.355	80.567	81.704	95.722	93.858	79.896	0	1.348	82.244
	1218	60.3951	81.33	0.051	78.374	88.952	83.432	79.89	80	71.126	65.2	84.087	91.561	83.801	0	0.009	81.4
	1219	63.9747	58.053	0.097	57.898	90.674	84.345	73.275	82.103	67.374	52.27	89.035	88.982	74.135	0	10.292	77.393
	1220	70.4625	50.227	42.933	66.189	77.344	81.888	66.664	76.316	71.294	68.682	85.86	83.16	62.982	0	48.901	77.181
	1221	73.7683	72.17	75.782	66.286	57.508	81.145	73.588	77.003	75.953	76.3	83.892	84.074	76.018	0	80.252	76.966
	1222	66.438	78.981	84.227	79.805	59.025	82.733	87.241	75.841	72.533	72.914	86.033	91.199	84.688	0	72.666	78.639
	1223	65.1645	77.814	78.762	55.697	22.203	81.207	80.255	79.623	80.417	67.493	85.271	91.155	91.056	0	27.532	78.085
	1224	69.7625	85.839	80.484	67.869	14.847	78.432	75.328	78.268	71.91	66.695	81.893	91.12	93.92	0	13.637	77.226
	1225	71.3235	93.649	80.275	75.462	15.977	82.765	71.435	74.831	75.725	75.437	94.481	92.75	95.717	4.528	34.064	79.342
	1226	74.0718	94.638	87.277	79.953	68.473	81.686	80.197	58.477	69.508	78.931	82.342	91.406	90.996	78.948	27.02	0
	1227	71.0345	97.485	78.864	77.775	72.494	76.902	83.463	59.197	82.744	74.825	80.755	91.427	79.347	89.708	66.091	0
	1228	68.8785	92.391	74.108	78.605	67.665	87.428	82.091	46.945	66.793	75.582	66.577	80.347	87.541	90.954	68.491	0
	1229	69.5441	77.326	68.768	90.366	71.751	86.168	70.651	55.968	64.888	65.423	50.187	73.387	95.811	91.952	70.532	0
	1230	69.5555	67.116	64.932	86.07	73.036	68.911	70.876	68.189	62.55	71.89	63.476	77.193	98.916	98.319	71.687	0
	1231	69.6701	70.168	60.663	81.879	75.741	75.871	76.358	69.859	73.732	72.902	72.371	81.564	76.82	79.803	75.601	0
	1232	68.7367	73.171	73.228	73.637	73.94	78.095	73.521	69.959	76.329	78.204	70.357	85.884	70.93	73.111	74.686	0
	1233	71.0291	76.581	72.198	93.315	92.223	69.038	53.375	70.77	73.646	75.845	76.224	78.8	48.625	81.405	69.006	0
	1234	69.4476	76.955	89.086	80.115	91.786	67.751	59.623	67.949	70.488	70.674	77.035	94.432	61.564	84.297	73.681	0
	1235	66.3783	71.286	61.713	95.164	91.534	66.467	63.952	66.961	71.965	72.761	62.293	90.044	71.748	79.102	76.724	0
	1236	62.4865	36.351	69.305	88.186	94.429	69.593	56.465	64.987	70.673	76.548	66.209	89.87	70.582	65.095	77.381	0
	1237	62.9823	9.862	65.6	76.445	93.6	64.54	66.137	64.198	69.104	64.182	63.811	89.793	70.764	60.676	78.586	0
	1238	64.7852	0.001	67.023	64.3	89.465	59.225	68.621	61.99	71.362	69.441	72.096	88.857	77.775	78.66	75.919	0
	1239	62.9073	0	64.768	82.225	84.435	68.805	66.571	64.164	74.876	72.094	72.045	84.309	85.15	81.94	70.396	0
	1240	61.3767	0	65.556	79.74	86.725	63.302	53.372	65.953	67.781	60.124	72.956	87.305	87.249	81.013	72.534	0
	1241	62.3216	0	64.264	69.361	84.953	44.016	55.783	64.021	64.813	59.575	73.454	86.168	89.379	86.859	78.005	0
	1242	63.5537	0	64.784	73.097	86.467	40.124	59.228	64.438	66.359	72.627	77.071	77.524	86.669	87.54	78.896	0
	1243	68.3935	0.029	63.63	71.045	87.533	20.014	60.565	92.414	71.645	75.004	79.236	81.831	82.09	88.054	80.215	0
	1244	71.52	0.136	73.498	74.437	83.155	62.549	70.661	89.256	67.042	84.344	84.636	88.623	79.125	91.724	76.717	0
	1245	67.8974	0.259	66.348	86.614	81.086	69.427	82.276	85.41	75.987	89.718	91.225	90.579	80.356	92.528	80.987	0
	1246	62.7367	0.365	80.495	81.21	79.445	68.536	83.601	79.781	65.418	90.541	60.055	83.673	69.83	92.941	82.57	0
	1247	58.4893	0.345	77.29	76.501	49.568	56.824	82.946	78.178	67.854	50.532	60.832	69.607	83.278	93.656	93.639	0
	1248	52.7271	0.372	61.158	72.439	48.996	18.28	75.164	75.558	67.477	59.266	61.431	71.373	79.96	95.36	90.506	0
	1249	64.0047	0.44	47.328	58.994	53.157	3.431	73.126	69.012	57.098	29.79	64.991	72.495	78.242	93.709	89.094	0
	1250	44.0918	0.363	80.278	29.902	89.177	4.059	69.06	65.993	62.71	74.654	74.665	55.571	94.893	95.031	91.073	72.641
	1251	51.1138	0.414	49.065	17.793	69.593	4.359	57.803	68.538	22.351	30.804	55.083	20.575	40.229	66.06	86.877	71.833
	1252	49.0633	0.482	42.423	16.223	54.508	3.393	88.113	54.133	67.147	12.713	69.752	18.794	67.038	86.983	87.388	97.617
	1253	47.1124	0.518	59.18	14.964	54.205	3.3	69.083	15.374	61.125	12.473	89.569	15.589	79.295	89.084	82.768	89.422
	1254	45.2644	0.559	87.907	14.578	52.677	3.13	73.766	7.397	30.014	12.502	86.451	15.289	85.509	75.663	81.551	79.693
	1255	41.2029	0.113	76.188	13.851	51.598	1.874	62.368	7.582	22.33	10.88	93.254	14.272	89.505	75.812	78.856	80.483
	1256	39.5819	0.096	74.387	13.261	52.31	1.189	46.358	8.003	27.559	34.002	60.361	12.758	92.974	57.721	72.463	64.602
	1257	45.4679	10.45	70.001	13.39	51.693	1.238	55.51	8.103	6.124	24.111	68.341	10.639	82.349	62.547	65.109	64.124
	1258	48.2273	62.424	52.89	13.638	51.175	1.323	40.175	6.852	4.962	66.534	81.108	10.608	79.866	67.575	72.304	70.585
	1259	40.409	69.733	47.17	12.093	50.417	1.312	63.309	6.994	5.064	76.428	86.65	9.536	82.708	62.494	82.299	67.202
	1260	28.5473	65.741	36.119	11.431	49.839	0.008	29.162	5.163	3.284	88.888	88.657	8.435	39.71	36.559	77.875	65.264
	1261	26.9575	68.559	13.844	11.359	49.629	0	9.341	5.125	2.694	50.165	82.047	8.897	1.7	9.667	56.653	58.53
	1262	28.4949	79.289	14.63	10.886	49.65	0	4.806	4.517	2.011	27.348	87.367	7.692	0.759	7.752	32.075	75.58
	1263	26.9627	74.313	13.289	9.158	49.376	0	3.534	4.17	1.27	71.914	87.669	6.059	0.767	4.901	20.85	80.154
	1264	30.0314	70.76	11.042	9.361	49.509	0	2.698	4.325	1.249	78.362	85.081	6.165	0.861	4.572	32.368	48.088
	1265	28.6054	73.659	12.022	9.618	49.441	0	2.381	52.957	1.121	39.751	89.886	6.387	0.957	3.278	78.712	30.301
	1266	28.8315	64.866	12.584	9.016	49.189	0	1.681	85.155	0.665	10.023	91.016	6.112	0.472	2.485	78.379	17.438
	1267	30.5183	82.752	12.661	8.519	49.011	0	1.315	82.943	0.465	9.224	91.08	5.66	0.447	2.13	73.628	12.637
	1268	32.5216	91.187	12.744	8.704	49.033	0	1.46	90.925	0.456	5.532	92.409	5.597	0.505	1.558	85.184	12.481
	1269	38.5433	91.616	12.988	8.957	48.933	0	0.829	97.534	0.303	21.864	92.927	5.54	0.104	1.092	93.076	12.061
	1270	47.6011	87.818	11.422	46.809	49.044	0.021	0.776	96.402	0.137	74.053	93.086	13.501	0.162	1.18	92.688	11.051
	1271	52.5839	93.363	7.999	70.403	45.234	48.997	0.709	94.721	0.086	84.599	94.01	68.158	0.494	0.553	93.596	11.094
	1272	52.6787	93.499	9.003	84.058	44.904	80.645	0.092	86.094	0.104	90.228	96.618	96.486	0.595	0.252	93.902	12.279
	1273	61.7033	87.269	10.183	85.286	54.978	93.905	0.213	85.588	0.119	96.765	92.233	76.759	0.704	0.258	93.188	12.733
	1274	56.2547	90.932	77.769	87.585	81.381	91.651	46.315	83.841	0	89.836	93.96	75.037	0.93	0.352	91.463	14.497
	1275	58.1232	71.854	76.152	75.704	84.68	82.68	0	77.957	0	91.252	97.737	83.891	0.788	0.333	86.848	13.945
	1276	57.3367	76.485	77.169	86.318	87.013	81.795	0	79.685	0	93.15	99.164	89.71	0.712	0.424	86.344	13.879
	1277	53.1049	74.797	77.213	74.325	88.106	82.246	0	79.88	0	95.266	97.344	91.848	0.627	0.595	84.049	13.754
	1278	54.3669	59.445	79.001	55.093	89.105	74.632	0	76.22	0	93.408	86.339	96.192	0.242	0.745	73.317	12.834
	1279	52.6211	66.543	80.444	54.728	91.495	76.473	0	84.337	0	95.865	87.711	87.693	0.306	0.996	76.066	12.846
	1280	46.1978	73.171	66.151	78.679	97.377	80.302	0	86.782	24.185	43.936	90.996	55.53	0.232	1.073	78.087	12.816
	1281	51.0001	70.975	27.895	76.99	95.307	84.503	0	82.911	62.351	3.438	91.552	18.739	0.171	1.144	64.639	12.352
	1282	53.6385	71.195	50.573	76.719	94.106	88.017	0	86.119	84.895	3.471	91.632	16.795	0.089	1.259	87.828	12.303
	1283	55.3092	72.359	34.75	75.249	94.297	90.843	0	83.432	90.728	2.947	93.13	17.434	0	48.9	88.101	12.407
	1284	53.6436	79.039	0.269	81.408	94.56	94.928	0	92.015	86.576	2.196	94.825	16.067	0.004	87.716	87.551	12.484
	1285	55.6883	77.649	15.854	70.273	95.189	87.204	0	84.233	83.134	1.582	93.768	13.166	0.016	90.326	79.726	12.534
	1286	62.2028	77.887	27.411	69.784	94.313	92.654	0	78.598	84.137	1.34	92.889	34.234	0.129	93.879	75.456	12.614
	1287	60.9313	83.676	32.128	73.685	87.33	93.911	0	76.923	77.335	1.074	90.995	82.678	51.13	95.877	73.513	12.787
	1288	64.9677	76.447	28.698	53.04	86.21	95.393	0	75.992	64.052	1.02	91.014	88.508	75.342	93.221	72.897	12.135
	1289	63.012	86.952	31.97	33.351	88.969	94.58	0	74.539	74.31	0.728	90.734	92.967	90.68	89.557	76.002	49.177
	1290	60.0353	95.79	34.416	27.565	90.978	72.502	0	55.294	69.491	0.764	90.22	94.988	97.76	94.82	52.806	67.786
	1291	49.3219	95.325	35.86	16.176	92.685	54.68	0	61.239	52.837	0.771	83.345	92.621	96.599	95.575	50.487	72.33
	1292	35.7682	91.147	35.55	15.508	97.996	47.939	0	53.041	57.146	0.519	51.626	40.602	73.522	85.818	30.418	58.997
	1293	36.5964	72.041	63.563	12.879	78.646	42.034	0	8.473	40.069	0.522	15.392	14.927	37.072	53.165	27.436	70.304
	1294	36.0606	87.535	72.538	12.668	81.116	38.035	0	7.571	55.863	0.506	12.634	12.21	49.764	8.578	27.348	82.58
	1295	35.6445	92.017	57.064	11.189	82.503	10.29	0	7.862	62.403	0.44	8.48	7.52	62.143	6.278	41.691	91.029
	1296	36.5771	91.715	28.304	11.702	81.385	10.082	0	5.247	66.826	0.301	22.913	5.548	63.277	3.892	43.894	99.581
	1297	28.4725	90.402	16.067	8.94	79.844	10.526	0	3.997	69.035	0.312	68.912	4.139	67.843	3.411	26.98	98.248
	1298	23.2659	64.055	3.503	89.429	91.501	9.84	0	3.799	18.774	0.226	33.163	4.078	36.682	2.934	26.568	42.536
	1299	26.135	23.115	5.853	92.939	85.294	9.956	0	4.039	0.69	0.132	1.157	3.758	55.063	1.325	26.301	39.367
	1300	23.3921	5.59	4.454	94.396	57.721	10.132	0	4.329	53.829	0.201	0	1.832	84.822	1.388	26.277	47.054
	1301	24.3492	3.061	5.513	72.657	51.424	9.726	0	2.865	57.199	0.128	0	1.661	83.904	0.282	13.762	48.7
	1302	25.5692	2.129	4.378	76.188	51.358	7.877	0	2.097	57.324	0.119	0	0.267	90.145	0	11.14	62.216
	1303	30.1501	1.221	1.183	74.724	48.834	7.981	0	2.199	71.382	0.068	0	0.071	87.664	0	11.143	77.068
	1304	34.6153	1.267	3.453	77.514	46.156	8.007	0	2.408	72.198	8.517	0	0.939	92.593	0	49.22	89.979
	1305	37.0775	1.317	0.35	75.509	47.17	7.956	0	2.58	71.02	62.599	0	0.131	87.989	0	78.888	83.72
	1306	44.3403	10.68	1.03	69.374	47.778	29.639	0	2.74	74.557	79.881	0	0.593	84.853	0	84.004	71.033
	1307	47.2614	65.152	0.466	71.734	47.584	66.83	0	2.796	75.012	84.376	0	0.042	82.262	0	85.113	83.737
	1308	47.4573	79.514	0	72.952	45.565	79.137	0	2.641	88.822	89.906	0	0.193	77.918	0	91.749	80.524
	1309	50.0447	84.487	0	74.664	44.66	70.251	0	2.724	74.273	97.947	0	1.633	81.807	0	90.9	88.513
	1310	65.5904	91.036	7.657	78.057	44.503	75.381	0	3.067	50.443	91.185	33.564	25.028	77.007	0	88.615	85.128
	1311	65.6481	91.649	59.201	77.556	47.098	82.681	0	61.374	62.329	89.457	84.314	75.369	81.808	0	88.886	82.134
	1312	66.077	98.346	83.782	61.573	51.522	86.238	0	64.964	66.664	64.507	89.199	71.685	76.857	0	88.021	81.363
	1313	66.3345	94.974	95.021	60.197	51.932	86.515	0	83.359	65.368	44.177	85.115	88.213	71.661	0	87.793	76.83
	1314	73.0859	93.324	88.526	62.688	51.549	87.437	0	91.571	56.184	47.542	86.91	96.325	70.184	11.538	86.62	64.62
	1315	73.9541	93.598	87.529	67.697	50.493	95.475	0	91.408	55.096	80.158	91.115	75.76	81.053	75.357	85.756	65.793
	1316	61.7585	94.95	92.17	72.363	50.252	82.566	0	93.672	62.287	83.647	90.936	61.293	80.709	86.215	90.151	68.101
	1317	63.0637	71.089	81.011	69.821	50.533	26.258	0	71.642	50.099	84.713	82.568	62.227	68.037	88.195	65.088	55.096
	1318	57.9403	71.288	78.119	65.405	81.612	62.844	0	67.357	50.645	77.858	85.063	62.386	65.634	87.191	41.371	49.183
	1319	41.1494	59.722	58.528	68.043	96.533	56.469	0	44.19	48.567	84.327	71.208	38.5	68.833	82.625	44.338	47.221
	1320	28.4907	36.247	57.23	68.053	76.547	46.056	0	44.692	34.274	80.337	0.449	23.291	25.565	66.377	20.245	37.878
	1321	30.7399	2.097	61.664	72.495	57.014	24.825	0	9.597	12.258	76.232	0	17.601	0.677	67.313	10.809	14.779
	1322	37.9828	0.946	60.816	7.917	58.103	13.341	0	12.794	46.213	72.68	0	20.954	0.804	85.276	21.682	59.572
	1323	57.7321	0.077	75.442	8.533	57.738	27.135	0	11.767	56.123	90.371	0	24.443	20.897	91.116	21.927	84.173
	1324	55.2368	0.102	90.693	8.328	83.781	94.269	27.093	10.292	59.716	95.411	0	94.63	96.518	86.377	22.723	96.048
	1325	49.7716	0	85.335	7.738	94.429	69.722	48.619	10.516	46.373	78.198	0	90.759	94.924	95.057	20.178	86.704
	1326	37.6805	0	83.025	7.968	99.088	38.001	61.356	10.828	10.863	39.114	0	97.314	88.534	97.773	35.871	76.839
	1327	13.8291	0	51.364	6.945	73.871	27.237	64.374	7.98	2.127	0.021	0	68.681	83.267	71.444	70.5	37.396
	1328	10.0335	0	6.52	6.263	58.731	15.642	24.976	7.549	1.029	0	0	23.953	7.436	18.108	21.877	15.353
	1329	15.711	0	5.764	6.373	57.648	15.295	0.423	7.704	0.731	0	0	15.959	2.111	2.58	21.67	14.244
	1330	43.0303	19.787	5.036	14.537	61.79	38.626	1.325	11.145	6.55	0.022	0	16.066	3.367	0.805	21.488	35.121
	1331	33.1355	73.881	3.189	64.827	87.789	46.666	54.781	94.727	61.044	0.282	0	11.945	49.477	0.515	20.911	75.42
	1332	30.2189	51.458	3.153	83.485	72.727	29.758	69.948	51.015	41.424	0	0	11.975	2.567	0	15.015	64.508
	1333	28.4837	67.079	0.153	89.002	57.427	19.888	74.273	7.03	82.997	0	0	8.716	0.002	0	11.177	35.54
	1334	26.7851	91.866	0	85.977	56.135	20.247	73.324	7.009	59.243	0	0	5.498	0.001	0	11.068	16.888
	1335	27.3859	94.957	0	63.924	56.194	20.622	69.979	3.874	62.226	0	0	3.406	0	0	11.129	15.466
	1336	23.4103	83.365	0	69.544	56.358	20.645	82.392	3.106	70.394	0	0	1.232	0.029	0	9.35	14.373
	1337	25.4699	74.509	0	60.409	56.769	13.586	64.006	2.012	58.213	0	0	1.957	0.164	0	5.695	13.834
	1338	27.5371	85.999	0	77.806	55.942	12.444	59.676	1.842	68.004	0	0	0.978	0.03	0	5.701	13.627
	1339	29.4171	82.139	0	90.604	53.463	13.012	75.764	2.087	75.885	0	0	1.923	0	0	5.763	12.416
	1340	26.6505	96.112	0	95.335	53.693	13.833	80.491	2.175	81.802	0	0	1.541	0	0	5.855	10.42
	1341	23.8046	84.833	0	68.144	53.364	13.532	77.072	0.999	82.714	0	0	3.211	0	0	5.916	9.973
	1342	25.2333	71.8	0	50.223	52.45	12.562	77.382	1.096	73.013	0	0	2.717	0.003	0	5.919	9.904
	1343	25.9881	81.923	0	63.489	52.604	10.691	82.824	1.203	68.808	0	0	1.857	0	0	5.943	9.158
	1344	25.6585	82.565	0	81.199	52.338	10.764	90.22	1.351	54.771	0	0	2.775	0	0	5.99	7.849
	1345	22.6298	83.994	0	69.764	51.633	10.748	93.93	1.475	56.186	0	0	3.217	0	0	6.003	7.927
	1346	22.355	82.135	0	69.557	18.682	7.478	90.582	0.719	59.405	0	0	1.472	0	0	2.433	6.984
	1347	21.0615	78.666	0	71.871	18.741	7.527	87.593	0.168	60.293	0	0	1.008	0	0	2.439	7.019
	1348	19.4327	56.214	0	73.861	18.552	7.621	86.729	0.098	63.688	0	0	0.335	0	0	2.45	6.374
	1349	21.1782	22.042	0	77.291	18.572	7.675	85.574	0.194	62.871	0	0	0.65	0	0	11.657	4.964
	1350	21.5793	12.694	0	76.145	18.532	7.669	80.359	0.319	69.495	0	0	0.676	0	0	46.737	5.047
	1351	25.0351	2.576	0	76.324	18.688	27.217	76.148	0.399	64.826	0	0	0.643	0.001	0	51.838	5.029
	1352	29.0067	0.826	0	86.69	18.991	47.408	76.339	0.456	60.943	0	0	1.505	0.004	0	75.932	6.432
	1353	26.4779	0.69	0	80.645	18.914	49.698	77.174	0.491	75.094	0	0	2.103	0	0	83.037	47.255
	1354	27.5455	0.748	0	78.343	19.101	46.027	74.022	0.505	56.191	0	0	2.246	0	0	63.346	56.639
	1355	30.2029	0.806	0	72.771	18.163	43.927	71.561	0.546	21.343	0	0	2.304	37.702	0	69.173	74.886
	1356	40.7546	16.813	0	43.874	39.817	38.273	71.678	0.615	32.965	0	0	2.505	56.191	0	73.418	76.895
	1357	55.675	36.711	0	48.052	63.547	33.236	75.571	31.124	47.319	0	0	46.227	73.173	0	76.449	79.91
	1358	65.8124	54.705	0	50.374	77.263	55.222	78.852	60.521	61.564	35.544	0	75.661	78.993	37.15	83.567	85.709
	1359	71.6557	73.245	0	50.392	82.585	60.125	82.073	78.014	67.726	70.78	0	84.352	89.33	69.51	87.736	91.318
	1360	78.9017	77.451	0	66.749	87.277	70.832	78.322	84.361	66.411	71.712	19.038	85.638	95.479	84.158	91.993	95.415
	1361	82.4773	82.061	0	92.075	90.213	84.22	80.136	91.05	68.892	75.623	63.8	88.488	89.71	88.094	90.385	98.779
	1362	78.1871	91.239	0	60.077	92.562	92.568	88.34	95.775	83.298	87.338	76.989	93.959	95.755	93.462	88.314	97.484
	1363	79.5675	93.102	35.578	45.148	92.883	76.76	79.532	80.204	85.603	91.836	88.588	71.738	75.301	94.961	82.677	78.896
	1364	71.7188	81.883	78.293	62.209	84.732	69.948	79.727	74.508	79.404	83.227	95.438	80.221	80.352	89.222	78.068	76.28
	1365	62.3755	82.929	87.328	35.395	75.131	56.146	71.519	66.986	79.674	61.632	89.125	77.179	81.691	70.194	71.873	68.98
	1366	65.5239	76.658	73.369	10.991	69.852	45.75	58.231	53.985	65.744	61.579	61.924	75.699	77.789	70.47	63.27	70.322
	1367	73.5798	76.321	66.308	5.141	72.402	59.196	56.296	59.645	70.88	75.793	70.457	73.225	75.465	74.938	70.236	76.556
	1368	77.8708	82.455	84.178	5.324	68.636	77.56	69.317	65.285	73.959	86.892	81.862	77.114	86.101	86.938	79.807	78.269
	1369	81.3655	85.791	89.967	5.651	72.803	90.386	70.11	69.075	74.781	93.257	83.967	82.019	87.39	90.814	90.995	81.056
	1370	81.5794	76.8	81.596	66.556	78.195	90.105	73.012	77.284	71.336	83.215	83.088	86.25	83.04	87.725	88.989	93.291
	1371	85.5992	79.213	89.985	66.009	76.719	90.69	74.357	75.245	76.28	84.777	64.92	85.12	90.079	94.653	81.775	93.869
	1372	78.4375	91.164	95.296	84.433	81.753	84.206	84.336	78.116	79.453	81.253	79.209	90.414	82.139	92.11	88.094	92.012
	1373	68.1083	95.168	74.672	93.655	81.888	73.107	78.286	81.956	85.326	48.41	89.16	96.851	50.519	77.548	82.364	67.653
	1374	70.2039	76.091	58.945	73.189	87.589	53.144	56.13	75.195	89.739	67.758	46.22	92.209	49.906	66.975	82.867	45.668
	1375	76.9323	84.229	61.686	72.765	82.889	57.479	63.582	73.289	80.877	76.144	66.028	92.29	58.983	76.892	82.898	23.028
	1376	71.0493	77.104	64.386	83.248	88.259	80.883	79.002	82.896	86.203	63.738	76.998	95.875	81.465	79.709	92.109	22.109
	1377	69.5033	73.752	63.176	78.653	97.057	80.644	64.05	68.343	67.595	45.995	78.291	88.532	80.11	79.635	78.65	21.257
	1378	72.7945	65.451	59.958	66.694	98.648	76.444	53.533	64.193	61.052	50.634	83.356	88.911	87.237	83.24	84.878	18.32
	1379	77.7072	72.983	59.522	64.793	95.382	75.382	67.528	77.718	69.726	51.19	90.33	87.708	90.675	87.695	83.615	17.671
	1380	74.2639	81.656	70.353	77.815	90.934	74.182	77.999	78.282	75.763	65.907	93.12	88.6	95.393	92.053	85.489	18.062
	1381	75.4923	76.236	70.594	93.328	93.926	68.941	65.384	69.7	74.394	71.274	87.391	84.011	74.833	83.748	81.753	18.446
	1382	75.2082	74.713	68.212	87.026	94.483	73.477	69.507	69.345	80.285	79.042	84.351	82.379	79.39	85.971	86.506	17.698
	1383	74.9583	73.27	63.816	76.752	93.436	78.554	64.768	71.538	75.266	86.289	87.644	81.326	81.802	91.719	86.411	15.532
	1384	74.2981	77.532	60.686	72.525	91.932	70.898	65.243	71.296	74.487	93.56	90.19	79.764	84.493	91.989	86.582	13.198
	1385	71.7085	78.931	57.99	63.572	91.686	71.614	63.789	72.087	73.466	90.673	92.706	81.081	82.799	91.442	90.286	12.35
	1386	71.9989	80.291	53.418	63.34	65.165	76.465	63.341	68.646	73.486	93.671	85.291	84.136	82.187	92.321	82.749	11.12
	1387	71.4449	82.82	57.631	57.116	54.855	80.549	64.202	68.681	70.811	97.228	82.426	85.828	82.714	95.413	88.665	11.045
	1388	66.5077	85.231	80.082	58.023	76.948	83.04	15.594	68.075	67.535	92.882	85.965	88.096	77.758	95.969	85.737	10.739
	1389	67.6005	91.435	71.31	59.078	81.623	84.068	4.423	72.684	66.879	40.997	90.407	87.244	70.636	96.889	71.051	8.891
	1390	59.2915	90.672	67.113	51.418	78.023	87.993	3.894	83.148	69.486	42.888	95.887	85.44	73.329	98.474	77.645	8.598
	1391	59.3217	79.924	57.52	51.873	53.47	93.517	3.005	81.902	72.456	7.738	89.488	79.102	36.42	97.387	77.316	8.254
	1392	58.8834	89.347	44.504	52.851	49.279	95.076	2.62	77.437	70.701	7.901	92.386	82.695	40.592	89.983	85.365	9.089
	1393	65.433	71.33	55.539	45.661	47.703	95.879	1.779	76.717	65.569	6.906	90.181	88.904	51.131	91.993	84.014	9.945
	1394	58.9319	53.035	63.057	46.879	54.66	90.088	89.146	87.477	74.711	6.735	84.075	92.999	56.475	93.721	82.77	5.667
	1395	56.4977	42.779	53.126	47.96	55.234	83.06	60.447	83.678	39.089	6.65	87.297	87.873	58.465	93.923	79.646	4.752
	1396	58.7693	24.576	56.796	52.378	53.442	77.069	66.406	57.675	42.404	6.687	85.048	84.947	61.958	94.074	79.394	4.612
	1397	57.1442	15.577	57.844	47.302	53.466	83.887	52.997	73.81	51.728	5.063	82.177	88.196	83.146	96.016	85.71	4.62
	1398	58.6384	11.533	53.063	49.566	53.964	67.915	42.081	86.53	52.801	5.029	80.133	83.319	81.073	84.89	77.263	28.003
	1399	57.9429	7.675	56.71	47.761	77.443	61.35	42.084	88.456	60.189	4.908	75.258	82.396	69.316	81.9	83.011	41.119
	1400	61.5855	6.803	60.306	49.837	93.577	64.343	21.104	81.629	62.814	4.45	78.23	83.003	43.77	78.729	84.206	56.342
	1401	63.9678	6.849	57.692	50.707	93.491	67.606	20.757	85.738	84.123	4.429	78.937	83.426	68.21	74.108	86.528	61.181
	1402	66.899	6.871	64.445	52.84	91.501	64.167	12.908	91.114	77.473	4.583	79.95	88.32	77.726	83.174	91.65	72.795
	1403	65.2997	6.806	78.503	55.92	88.32	66.336	12.387	89.215	87.993	4.16	76.295	91.186	78.684	89.583	89.821	88.276
	1404	65.1614	5.423	75.061	48.429	71.045	67.659	12.714	87.085	80.759	3.929	78.221	90.52	85.228	93.206	94.795	85.421
	1405	66.5244	5.461	74.925	50.995	56.133	76.806	4.363	84.647	85.679	3.866	78.76	92.269	89.651	96.158	99.204	78.504
	1406	67.4479	5.528	75.488	54.03	56.306	83.612	3.937	80.531	86.315	3.806	80.041	94.123	92.866	98.218	94.398	88.667
	1407	70.4851	5.609	76.432	64.222	57.35	86.721	15.625	83.505	88.221	4.122	81.995	95.296	81.728	96.462	87.467	86.963
	1408	67.3803	5.693	72.625	68.453	56.883	85.066	18.385	80.955	88.375	45.017	84.102	96.503	82.312	94.937	93.456	84.515
	1409	73.1447	5.692	72.565	71.174	54.585	86.366	19.059	79.926	84.224	31.979	84.811	96.536	85.733	83.352	90.261	64.441
	1410	74.982	12.041	74.886	77.564	56.183	86.658	25.288	79.707	70.753	72.686	91.676	87.037	95.177	92.574	88.268	86.672
	1411	66.7457	68.977	62.181	80.668	64.804	84.591	27.95	78.514	28.271	92.303	92.228	81.474	93.539	89.47	89.72	90.04
	1412	66.7761	75.686	53.643	75.341	61.548	78.876	10.146	69.257	7.071	91.396	91.951	84.347	86.364	90.397	50.013	75.15
	1413	65.358	77.482	56.091	79.529	59.255	63.172	14.373	60.034	2.851	87.934	91.789	83.552	85.184	92.445	74.207	73.743
	1414	64.0669	77.414	54.85	88.664	59.099	79.299	23.117	57.048	3.2	62.713	72.019	75.846	85.018	89.376	72.63	80.077
	1415	57.5274	94.363	52.22	96.811	59.104	97.908	33.168	32.259	3.576	59.733	65.851	67.065	88.306	79.817	55.828	74.994
	1416	49.6273	90.579	47.602	95.708	57.207	72.894	35.378	0.037	2.727	41.851	56.01	73.733	86.174	75.868	59.728	67.415
	1417	55.0591	82.669	51.184	95.589	58.067	75.892	35.766	0	2.603	15.259	41.298	27.322	79.197	83.669	43.032	52.863
	1418	49.2086	71.512	46.943	91.539	53.461	74.223	0.541	0	2.454	99.121	78.234	21.249	86.027	91.224	34.645	74.713
	1419	47.0014	65.895	45.905	87.906	55.209	44.036	0.383	0	1.903	81.293	81.32	19.887	70.389	89.343	34.77	59.89
	1420	51.2239	54.459	55.851	88.221	55.48	14.588	0.374	0	1.826	63.445	84.725	17.6	81.563	79.009	68.858	39.022
	1421	55.705	60.165	61.4	87.009	55.377	44.014	0.324	0	1.633	43.082	85.675	16.298	88.507	87.031	81.457	56.386
	1422	59.7205	64.438	64.071	87.357	54.549	82.043	0.316	0	1.416	42.535	76.393	15.862	91.358	92.595	85.385	77.257
	1423	63.0068	74.506	63.455	89.453	64.463	82.171	27.602	0	1.434	35.189	79.079	16.181	91.809	94.193	91.905	84.367
	1424	64.0459	80.892	64.599	89.53	83.767	77.746	67.812	0	1.413	34.206	84.477	16.708	75.083	94.749	93.525	80.595
	1425	63.9289	76.789	65.306	89.206	87.627	75.992	76.516	0	1.392	30.033	88.174	14.408	81.155	96.605	95.647	81.838
	1426	62.5203	89.178	70.49	75.753	88.515	77.161	74.813	0	0.944	28.016	90.571	12.632	85.184	97.901	88.546	79.23
	1427	63.8654	83.701	77.142	71.364	89.295	83.362	51.042	0	0.699	24.734	93.969	11.92	90.499	98.762	86.036	75.279
	1428	60.4702	88.234	88.775	73.21	93.262	85.017	58.131	0	0.719	25.181	91.699	9.514	78.996	98.288	88.771	78.184
	1429	62.0735	77.544	91.406	73.602	92.004	76.142	53.471	0	0.738	26.762	89.477	9.353	79.494	84.586	83.487	68.987
	1430	58.4009	75.555	68.312	75.593	93.584	85.864	66.898	0	0.806	27.527	90.264	9.427	81.965	89.814	89.134	76.36
	1431	48.289	67.902	66.433	75.629	93.457	77.345	53.313	0	0.835	26.234	88.384	9.182	77.7	83.902	80.769	74.928
	1432	56.0793	53.606	68.718	71.314	87.97	66.219	0.597	0	0.874	27.117	75.35	6.422	65.377	74.158	59.343	67.27
	1433	59.9522	60.347	78.522	75.018	88.192	72.982	54.827	0	0.916	27.823	77.57	6.733	68.952	80.779	72.821	75.707
	1434	62.7221	60.661	87.319	72.411	89.88	86.536	75.504	0	0.771	27.027	83.418	6.523	73.19	76.016	84.356	75.671
	1435	68.8831	59.1	77.401	70.111	94.485	75.922	92.363	0	42.374	25.491	89.492	5.688	73.052	68.856	93.849	72.648
	1436	69.3855	60.495	68.375	71.618	95.942	82.191	81.049	0	91.134	25.565	92.73	50.627	71.812	76.606	93.648	71.454
	1437	66.9109	62.345	61.244	73.786	94.122	89.248	54.785	0	94.307	25.967	97.192	80.526	86.384	77.548	91.515	51.814
	1438	60.2726	26.041	60.251	66.409	92.33	91.735	56.15	0	93.817	25.584	96.27	87.7	82.569	85.282	83.612	55.913
	1439	66.0573	7.784	57.142	68.231	49.82	73.937	54.915	0	78.379	26.092	86.889	95.219	80.779	85.864	81.494	57.544
	1440	65.8735	6.378	59.171	69.416	47.683	82.462	69.813	0	86.407	26.156	90.872	96.985	89.73	90.219	87.922	87.646
	1441	75.6928	3.882	59.211	69.265	47.774	74.314	68.805	0	86.081	25.766	97.676	94.712	89.073	92.321	82.836	96.386
	1442	74.2323	3.588	76.521	91.241	96.296	76.023	86.574	0	77.258	95.919	76.013	74.242	92.593	98.49	91.647	98.987
	1443	68.9097	3.619	76.736	92.134	90.196	83.726	90.513	0	40.72	93.503	78.872	81.131	97.057	99.077	91.532	94.668
	1444	66.2782	3.601	85.835	93.097	91.078	81.867	82.205	0	2.306	92.915	79.431	90.901	92.857	80.294	84.598	72.66
	1445	65.2323	3.575	83.707	92.417	91.264	81.309	79.336	0	0.886	96.12	77.049	91.161	80.609	76.192	86.205	54.343
	1446	67.2923	3.286	88.556	91.315	90.881	77.029	69.849	0	0.758	95.022	76.969	91.666	82.251	81.009	88.722	41.171
	1447	69.1915	2.877	89.217	94.366	89.295	85.287	72.632	0	0.82	96.064	80.222	92.693	87.585	84.175	90.49	43.661
	1448	70.0456	2.927	88.886	95.174	88.613	92.934	78.456	0	0.822	96.97	83.602	95.899	90.951	89.706	73.991	58.941
	1449	69.2925	2.996	83.524	95.344	89.571	95.304	84.579	0	0.797	96.944	91.175	95.106	83.948	91.863	66.752	72.781
	1450	63.1537	3.087	78.039	95.837	89.429	94.945	69.832	0	0.802	96.961	90.21	92.845	82.602	94	70.841	79.957
	1451	53.2535	3.062	74.575	94.783	91.43	83.745	73.605	0	0.796	95.403	95.083	58.384	63.821	95.146	71.391	46.081
	1452	50.4293	19.443	75.256	96.021	91.233	91.105	28.947	0	0.759	94.514	75.308	39.837	22.186	91.617	70.293	2.283
	1453	45.1797	52.955	72.013	97.032	91.787	98.719	5.488	0	0.727	94.093	53.088	22.339	0.312	92.031	73.524	2.332
	1454	42.0161	50.201	40.456	97.282	91.24	99.082	3.194	0	0.694	91.054	12.315	20.62	0	91.936	77.575	2.047
	1455	37.5453	70.375	18.408	92.917	91.157	63.963	2.182	0	0.625	88.679	8.178	20.642	0.001	92.083	79.272	1.76
	1456	30.7598	84.199	9.551	82.447	90.886	57.092	1.121	0	0.503	87.154	3.006	20.745	0	51.679	74.309	0.487
	1457	27.1875	90.581	5.028	75.301	91.188	34.517	0.117	0	0.228	82.373	0.435	19.234	0	38.674	23.59	0.131
	1458	31.2321	93.108	4.474	76.828	91.139	14.233	0.214	0	0.271	83.825	5.635	18.112	0	10.433	8.975	0.565
	1459	39.9306	94.593	2.959	81.474	91.194	14.641	0.126	0	0.439	88.794	28.241	18.218	0	37.446	9.691	0.666
	1460	46.7056	94.395	2.271	81.989	91.103	32.042	0	0	0.428	87.685	49.235	17.74	0	72.263	69.161	0.647
	1461	46.2116	93.805	0.963	84.017	90.864	81.263	0	0	38.633	84.957	49.885	14.41	0	78.369	82.835	0.583
	1462	39.5753	74.564	0	85.2	90.164	69.022	0	0	80.275	81.787	48.663	12.587	0	72.429	77.882	0.601
	1463	36.0107	67.219	0	84.333	90.981	13.467	0	0	88.755	82.969	47.378	12.026	0	38.407	67.262	0.832
	1464	33.3051	79.633	0	70.539	91.078	12.822	0	0	92.324	82.904	56.193	10.231	0	14.797	28.838	0.801
	1465	23.6725	78.555	0	69.585	90.804	13.291	0	0	80.494	83.884	59.418	9.679	0	5.405	7.83	0.632
	1466	23.8526	51.996	0	6.795	94.049	11.899	0	0	83.602	1.979	82.901	7.345	0	5.556	8.673	0.293
	1467	24.9089	59.371	0	6.224	93.984	11.346	0	0	80.102	1.861	86.047	5.64	0	4.505	8.632	0.077
	1468	24.8997	67.493	0	6.048	93.405	11.005	0	0	90.989	1.758	88.709	5.502	0	4.286	4.42	0.018
	1469	27.4254	70.303	0	6.087	93.287	11.131	0	0	85.88	1.818	91.581	5.96	0	3.711	3.738	0
	1470	32.6073	71.04	0	6.297	93.53	16.785	0	0	88.294	29.816	92.243	6.043	0	3.558	3.774	0.001
	1471	38.2539	71.959	0	6.85	93.271	58.137	0	0	73.023	66.874	89.731	22.765	0	3.779	2.696	0.024
	1472	37.4938	73.853	0	7.089	88.45	76.309	0	0	82.889	78.391	89.781	71.748	0	3.472	1.826	0.001
	1473	40.6111	60.715	0	7.121	92.021	78.666	0	0	77.525	74.845	90.136	76.329	0	3.183	1.866	0
	1474	40.4392	62.371	0	7.098	93.384	80.515	0	0	67.796	82.894	86.64	91.175	32.094	3.279	1.84	0.081
	1475	40.6735	63.964	0	7.024	91.267	77.778	0	0	65.134	84.895	93.482	80.359	38.654	3.412	0.619	0
	1476	46.8055	68.325	0	7.115	91.177	77.851	0	0	54.715	83.195	96.955	83.697	41.889	4.521	0.663	0
	1477	48.8585	69.039	0	6.976	94.073	80.695	0	0	67.035	90.188	90.37	82.895	60.016	60.123	0.672	0
	1478	49.5704	74.295	0	6.075	96.131	81.759	0	0	71.016	96.693	78.678	81.854	74.384	71.335	0.658	0
	1479	49.3063	82.042	0	5.496	94.085	81.24	0	0	74.207	86.343	81.618	81.119	75.659	81.081	0.666	0
	1480	45.2749	85.354	0	4.909	90.484	81.095	0	0	67.939	81.742	86.232	69.631	84.787	87.23	0.192	0
	1481	46.1922	73.215	0	4.018	94.572	75.908	0	0	61.041	68.265	90.792	51.019	81.015	79.279	0	0
	1482	45.5861	80.029	0	3.9	89.92	75.013	0	0	53.281	72.822	93.736	75.477	73.262	75.443	0	0
	1483	47.1601	63.741	0	3.788	87.865	73.721	0	0	60.133	75.579	94.485	70.976	74.227	79.277	0	0
	1484	49.0691	57.161	0	3.819	85.591	80.433	0	0	61.54	76.945	97.656	84.677	76.269	83.31	0	0
	1485	49.1368	55.159	0	4.458	85.111	84.459	0	0	66.088	83.212	98.065	82.969	95.021	81.494	0	0
	1486	50.1032	59.993	0	4.857	85.474	90.659	0	0	65.515	93.004	81.105	82.456	85.839	88.15	0	0
	1487	52.6505	67.314	0	4.826	86.133	94.49	0	0	67.87	90.487	82.632	82.104	83.568	92.124	0	0
	1488	74.8115	72.988	0	12.156	88.644	95.765	0	12.01	69.635	81.265	90.095	78.618	76.201	94.75	17.631	0
	1489	66.4087	82.428	43.191	77.893	87.372	96.352	0	86.165	76	81.103	91.902	79.436	81.448	97.76	87.762	53.361
	1490	68.3191	56.698	64.485	56.335	50.267	77.978	0	73.419	85.589	77.452	68.234	87.44	81.233	85.477	71.87	59.654
	1491	69.7937	67.149	78.775	62.367	51.17	74.291	0	87.765	76.42	78.764	69.567	87.401	72.147	84.753	71.112	63.106
	1492	68.6087	71.233	71.716	80.161	51.553	74.188	0	77.677	75.644	79.462	65.833	87.487	76.873	82.175	71.315	81.589
	1493	59.5258	74.684	61.621	68.779	50.801	72.338	0	80.558	72.823	90.597	65.173	86.473	60.041	78.691	69.969	96.582
	1494	57.1772	62.495	57.995	61.081	50.136	74.501	0	73.345	44.569	86.085	47.114	78.578	50.679	63.28	65.169	77.86
	1495	60.5975	71.215	61.147	69.552	50.824	75.912	0	77.904	1.905	85.288	0.184	77.99	58.287	72.072	71.169	84.209
	1496	60.6895	77.333	65.092	76.187	51.171	81.094	0	82.797	1.74	88.024	0.001	82.047	70.933	78.215	75.597	78.731
	1497	62.3882	77.216	64.477	65.802	50.626	74.226	0	94.376	1.647	84.644	0	87.902	77.086	82.157	75.836	74.347
	1498	60.1853	86.412	64.658	79.645	48.755	84.236	0	92.187	1.679	86.162	0	84.728	72.89	82.724	73.249	78.498
	1499	51.9927	45.133	71.807	81.904	49.217	74.101	0	88.542	1.724	83.605	0	86.838	78.756	82.81	72.979	85.364
	1500	51.3709	38.261	61.583	57.246	49.937	68.097	0	60.586	1.725	80.161	29.049	85.189	65	82.311	67.905	32.841
	1501	52.0439	9.343	56.707	67.683	48.704	63.456	0	66.712	1.711	82.177	70.245	88.08	64.006	80.184	70.229	1.326
	1502	48.0851	0	67.161	75.543	48.709	64.184	0	74.885	1.791	69.453	72.695	89.079	64.832	82.094	69.241	0.991
	1503	47.9964	0	64.384	71.45	48.895	64.028	0	72.641	1.509	15.695	75.828	87.309	68.933	81.328	69.004	0.272
	1504	49.9031	0	55.748	72.943	49.223	65.651	0	73.391	1.051	3.836	75.482	87.097	74.009	84.713	76.794	0.008
	1505	50.9047	0	66.38	79.783	48.942	67.282	0	75.265	0.923	4.101	74.28	87.088	75.386	87.088	82.028	0
	1506	51.2657	0	66.554	75.511	48.358	70.211	0	78.019	0.635	3.952	76.102	90.755	77.815	88.476	87.182	0
	1507	53.1395	0	69.151	70.381	48.769	70.921	0	80.378	0.455	3.855	77.652	92.899	80.416	88.308	85.8	0
	1508	52.6287	0	65.865	81.59	50.524	78.34	0	78.919	0.367	3.652	78.424	90.133	93.399	86.105	89.774	0
	1509	56.9651	0	67.136	77.103	49.62	83.619	0	80.533	0.328	3.605	75.923	93.831	76.384	89.222	92.126	0
	1510	64.3701	0	80.422	79.621	49.106	83.354	0	82.163	0.431	49.898	72.508	96.335	90.463	91.353	78.823	0
	1511	72.2666	0	81.295	88.674	75.681	79.812	0	86.079	39.03	70.759	68.957	96.897	91.664	95.826	90.877	0
	1512	73.9841	0	91.852	97.816	87.579	83.327	0	92.204	90.9	79.159	81.419	96.139	91.964	97.59	94.05	0
	1513
	1514
	1515
	1516
	1517
	1518
	1519
	1520
	1521
	1522
	1523
	1524
	1525
	1526
	1527
	1528
	1529
	1530
	1531
	1532
	1533
	1534
	1535
	1536
	1537
	1538
	1539
	1540
	1541
	1542
	1543
	1544
	1545
	1546
	1547
	1548
	1549
	1550
	1551
	1552
	1553
	1554
	1555
	1556
	1557
	1558
	1559
	1560
	1561
	1562
	1563
	1564
	1565
	1566
	1567
	1568
	1569
	1570
	1571
	1572
	1573
	1574
	1575
	1576
	1577
	1578
	1579
	1580
	1581
	1582
	1583
	1584
	1585
	1586
	1587
	1588
	1589
	1590
	1591
	1592
	1593
	1594
	1595
	1596
	1597
	1598
	1599
	1600
	1601
	1602
	1603
	1604
	1605
	1606
	1607
	1608
	1609
	1610
	1611
	1612
	1613
	1614
	1615
	1616
	1617
	1618
	1619
	1620
	1621
	1622
	1623
	1624
	1625
	1626
	1627
	1628
	1629
	1630
	1631
	1632
	1633
	1634
	1635
	1636
	1637
	1638
	1639
	1640
	1641
	1642
	1643
	1644
	1645
	1646
	1647
	1648
	1649
	1650
	1651
	1652
	1653
	1654
	1655
	1656
	1657
	1658
	1659
	1660
	1661
	1662
	1663
	1664
	1665
	1666
	1667
	1668
	1669
	1670
	1671
	1672
	1673
	1674
	1675
	1676
	1677
	1678
	1679
	1680
	1681
	1682
	1683
	1684
	1685
	1686
	1687
	1688
	1689
	1690
	1691
	1692
	1693
	1694
	1695
	1696
	1697
	1698
	1699
	1700
	1701
	1702
	1703
	1704
	1705
	1706
	1707
	1708
	1709
	1710
	1711
	1712
	1713
	1714
	1715
	1716
	1717
	1718
	1719
	1720
	1721
	1722
	1723
	1724
	1725
	1726
	1727
	1728
	1729
	1730
	1731
	1732
	1733
	1734
	1735
	1736
	1737
	1738
	1739
	1740
	1741
	1742
	1743
	1744
	1745
	1746
	1747
	1748
	1749
	1750
	1751
	1752
	1753
	1754
	1755
	1756
	1757
	1758
	1759
	1760
	1761
	1762
	1763
	1764
	1765
	1766
	1767
	1768
	1769
	1770
	1771
	1772
	1773
	1774
	1775
	1776
	1777
	1778
	1779
	1780
	1781
	1782
	1783
	1784
	1785
	1786
	1787
	1788
	1789
	1790
	1791
	1792
	1793
	1794
	1795
	1796
	1797
	1798
	1799
	1800
	1801
	1802
	1803
	1804
	1805
	1806
	1807
	1808
	1809
	1810
	1811
	1812
	1813
	1814
	1815
	1816
	1817
	1818
	1819
	1820
	1821
	1822
	1823
	1824
	1825
	1826
	1827
	1828
	1829
	1830
	1831
	1832
	1833
	1834
	1835
	1836
	1837
	1838
	1839
	1840
	1841
	1842
	1843
	1844
	1845
	1846
	1847
	1848
	1849
	1850
	1851
	1852
	1853
	1854
	1855
	1856
	1857
	1858
	1859
	1860
	1861
	1862
	1863
	1864
	1865
	1866
	1867
	1868
	1869
	1870
	1871
	1872
	1873	72.7503	46.352	66.314	86.878	91.868	90.043	0	93.313	95.804	82.817	91.649	95.577	81.393	98.647	89.106	0
	1874	50.0672	69.396	82.994	78.317	80.45	88.837	0	82.568	92.8	94.237	76.456	80.936	85.455	99.508	79.3	0
	1875	55.0495	62.872	68.051	57.624	51.148	60.595	0	58.476	59.64	49.169	63.327	67.168	35.63	80.642	36.666	0
	1876	59.7466	67.654	69.748	64.482	52.324	57.465	0	61.022	84.955	66.022	75.638	71.069	34.828	83.628	36.908	0
	1877	59.758	68.592	72.498	65.797	69.472	65.839	0	62.725	77.32	76.83	85.051	75.287	32.26	85.83	58.698	0
	1878	61.5665	69.039	77.707	54.318	61.009	73.605	0	63.361	81.637	79.832	91.912	54.378	48.053	87.13	54.389	0
	1879	65.3045	67.115	78.883	55.406	65.471	74.943	0	67.888	83.453	80.44	92.327	53.704	55.406	87.735	60.726	0
	1880	67.1095	73.56	90.28	61.628	84.028	79.162	0	71.571	82.152	84.982	74.271	58.11	62.731	89.588	67.504	0
	1881	68.5785	65.419	73.109	61.318	86.008	81.953	0	73.043	88.894	92.156	87.749	69.564	67.478	87.151	72.8	0
	1882	69.9023	47.685	60.126	74.637	86.864	84.874	0	79.484	91.705	93.322	87.794	90.876	66.048	78.269	86.947	0.046
	1883	64.9885	67.419	62.212	58.249	90.092	88.253	0	81.291	91.673	86.6	85	94.078	73.584	85.488	84.522	0.073
	1884	59.6365	76.317	47.926	46.151	93.672	88.506	0	96.316	76.8	90.083	80.769	38.4	75.25	82.292	82.345	0
	1885	52.8695	67.867	52.543	57.811	89.513	82.96	0	87.584	53.258	47.357	78.88	54.828	68.478	70.294	83.175	0
	1886	48.6725	68.726	57.127	64.947	89.628	84.621	0	47.479	1.367	4.447	78.816	66.072	67.068	77.205	85.54	0
	1887	49.5559	68.513	56.01	75.313	79.129	78.035	0	46.126	0.718	4.502	61.917	65.95	67.23	80.968	45.676	0
	1888	46.0825	73.847	60.189	88.067	84.081	81.137	0	48.806	0.486	4.476	61.166	64.69	59.835	82.563	33.995	0
	1889	45.4185	76.395	70.962	83.065	86.764	79.007	0	21.467	0.415	4.03	61.013	61.936	43.452	85.87	16.862	0
	1890	46.9775	78.014	80.352	85.55	90.632	78.27	0	6.17	0.574	4.133	64.137	62.221	24.263	90.654	16.308	0
	1891	49.1876	75.688	88.195	85.237	87.369	85.903	0	6.296	0.347	3.662	66.714	83.156	13.191	92.62	16.285	0
	1892	49.4205	77.014	80.324	94.107	86.411	86.021	0	2.453	0.192	3.51	72.107	74.903	6.756	92.274	61.742	0
	1893	48.8065	87.669	91.12	88.16	90.669	86.557	0	2.428	0.235	3.248	71.277	49.971	1.793	90.168	78.013	0
	1894	48.7913	92.424	95.539	83.272	93.205	86.727	0	2.691	0.264	3.325	72.576	32.685	0.991	87.849	80.55	0
	1895	51.2609	97.657	94.124	65.033	96.058	90.714	0	2.834	0.181	3.196	80.335	22.086	7.217	89.033	83.401	0
	1896	56.6669	92.268	94.682	53.625	92.8	91.442	0	1.917	0.277	3.155	84.955	30.422	46.956	90.93	85.484	0
	1897	57.3543	85.017	89.752	77.059	95.114	95.27	0	0.672	0.393	3.144	90.581	73.105	50.691	95.066	94.139	0
	1898	57.0757	86.456	96.742	95.956	97.492	93.057	0	0.21	23.08	3.811	94.169	97.758	76.24	1.337	94.007	0
	1899	53.3155	94.428	94.547	98.488	90.429	98.673	0	0.368	21.276	3.469	96.568	78.613	84.765	0	94.512	0
	1900	40.4391	96.238	92.052	80.338	90.996	99.503	0	0.494	20.215	3.417	94.607	49.825	82.987	0	89.061	0
	1901	41.2445	93.173	91.455	48.295	91.436	37.182	0	0.648	19.009	3.413	64.371	21.971	80.318	0	55.315	0
	1902	45.9671	74.821	90.832	58.543	94.361	45.343	0	0.784	20.563	3.425	65.46	20.802	82.526	0	61.207	0
	1903	44.4607	81.224	89.679	87.132	95.327	63.649	0	0.851	17.476	3.38	79.835	21.248	71.741	0	77.964	0
	1904	45.8288	79.198	87.264	77.874	95.298	67.021	0	0.229	13.167	3.414	83.353	19.841	69.608	0	70.644	0
	1905	47.5834	82.842	86.589	80.866	94.439	69.351	0	0.161	12.908	3.476	83.923	17.657	74.217	0	81.003	0
	1906	48.7261	89.507	89.459	87.271	94.567	70.755	0	0.228	10.762	3.458	83.211	15.373	80.351	0	88.809	0
	1907	56.618	94.106	89.077	88.911	94.847	71.213	0	0.373	13.666	3.51	84.582	11.941	90.016	0	88.649	0
	1908	56.0283	95.827	88.429	88.725	96.287	72.032	0	53.018	14.591	62.16	87.463	10.779	87.692	0	92.267	0
	1909	59.1971	80.005	87.639	83.854	95.068	75.091	0	51.22	26.324	73.533	88.92	8.647	80.516	0	89.607	0
	1910	44.6432	67.085	87.093	84.665	94.129	61.144	39.23	46.814	46.752	93.406	89.496	8.543	84.197	0	85.402	0
	1911	31.7838	56.741	36.07	63.615	93.694	26.006	30.615	48.213	44.437	60.09	51.003	8.483	70.889	0	79.792	0
	1912	26.8827	14.708	19.227	57.183	89.913	42.826	47.226	61.016	19.298	3.673	15.536	7.205	43.147	0	55.799	0
	1913	25.8033	11.246	13.442	41.488	90.667	12.183	74.443	84.335	6.307	3.508	11.592	6.487	7.539	12.233	27.771	0
	1914	38.2133	7.6	7.49	17.237	92.503	11.1	76.053	87.097	7.664	3.653	10.033	6.66	0	39.364	20.596	0
	1915	49.8661	5.558	6.973	16.26	94.917	32.963	89.141	89.597	44.872	4.107	38.76	6.785	0	69.095	74.171	0
	1916	46.3278	5.638	6.943	17.074	95.414	67.922	92.752	91.221	64.637	4.206	71.455	6.555	46.542	93.702	83.93	0
	1917	45.5202	5.68	6.764	17.185	94.828	63.073	83.428	70.028	63.405	3.978	80.092	6.091	80.129	24.705	95.531	0
	1918	42.7419	5.704	4.763	16.733	91.332	43.686	72.865	92.015	56.59	3.825	85.513	6.117	83.986	29.585	90.089	0
	1919	40.6782	5.059	3.734	12.118	89.849	19.767	80.244	81.743	47.253	3.327	87.701	5.684	83.73	35.027	85.892	0
	1920	46.1392	3.505	3.829	11.878	91.696	15.88	90.977	82.678	36.876	3.222	88.293	5.047	89.496	0	86.796	0
	1921	54.1983	3.58	3.749	12.959	93.931	28.886	78.884	87.526	65.625	3.482	87.986	42.444	94.445	0	88.591	0
	1922	53.3633	66.966	2.911	13.55	92.605	73.297	73.594	70.557	2.559	2.897	91.237	72.181	77.556	92.799	80.262	0.003
	1923	52.7335	55.815	1.469	14.133	96.192	65.836	86.357	56.874	2.522	2.87	94.53	77.71	78.866	90.45	76.825	0
	1924	49.2169	57.808	1.457	11.68	88.625	54.693	83.232	57.932	2.319	2.601	96.755	92.815	77.908	91.152	72.026	0
	1925	48.3245	34.865	1.217	10.288	87.197	30.442	74.91	57.301	1.722	2.235	97.685	97.777	76.431	93.735	72.449	0
	1926	48.7126	9.393	0.177	8.202	90.358	30.479	79.178	58.253	1.417	2.091	97.392	97.755	76.299	95.908	77.966	0
	1927	50.1249	5.771	0.118	8.413	91.452	30.598	74.108	59.56	1.425	1.956	98.92	98.718	83.054	96.284	80.312	0
	1928	50.3813	4.14	0.245	8.762	91.76	46.513	79.332	58.943	1.451	1.958	97.861	97.333	82.6	94.361	86.615	0
	1929	42.1879	2.015	0.479	9.938	91.768	62.897	88.539	62.866	1.822	2.197	92.538	92.468	88.495	78.277	81.421	0
	1930	34.5648	0.891	0.322	7.821	89.079	30.46	68.458	63.168	0.469	1.381	86.046	84.828	77.269	46.409	76.218	0
	1931	39.0476	0.077	0.539	7.047	85.894	1.461	60.214	33.678	0.5	1.488	64.537	76.348	54.395	57.265	75.029	0
	1932	41.7107	0.133	0.639	7.521	88.517	2.56	69.786	59.581	0.657	1.597	78.449	76.72	57.298	65.983	76.273	0
	1933	53.3508	0.216	0.853	18.672	85.499	24.171	71.687	73.227	0.93	1.878	72.161	66.276	74.238	63.383	72.469	0
	1934	71.5142	34.529	25.809	53.766	84.16	47.046	71.328	71.026	16.077	18.488	66.942	72.332	89.434	61.945	77.907	9.473
	1935	68.2355	54.611	73.433	71.54	85.238	39.397	89.846	80.479	73.692	67.329	64.426	68.886	85.974	62.339	85.485	70.038
	1936	66.1887	60.068	81.295	69.993	81.487	42.681	74.314	64.147	80.213	62.464	50.136	80.765	71.559	60.494	67.567	76.349
	1937	65.4431	64.397	86.123	85.979	82.858	40.681	75.385	49.793	79.531	55.881	47.777	71.015	70.62	57.485	61.025	64.28
	1938	61.3615	66.671	81.413	68.518	83.588	44.585	74.927	50.789	74.521	64.645	48.692	61.857	71.247	57.509	62.956	69.728
	1939	57.0796	60.945	77.664	74.831	78.493	45.227	72.783	50.559	72.969	54.229	39.576	54.004	74.447	55.381	37.447	71.868
	1940	61.9248	58.453	73.395	63.9	81.887	43.106	63.107	38.914	66.813	60.783	19.523	59.953	79.671	53.128	22.191	71.37
	1941	61.7564	54.926	80.105	76.569	90.871	51.537	65.626	48.084	63.811	67.084	23.391	57.483	77.355	53.621	44.952	73.457
	1942	67.8829	53.571	72.424	76.816	75.931	57.435	67.101	53.449	63.97	71.306	26.693	58.647	74.245	52.748	46.763	75.247
	1943	72.4246	58.159	66.209	83.875	87.681	80.027	71.456	62.224	79.647	72.561	30.896	63.312	73.26	55.217	47.655	86.064
	1944	72.1979	63.259	58.83	86.694	95.155	93.226	80.466	75.529	58.86	84.604	41.321	62.444	71.412	57.654	60.1	96.815
	1945	45.5824	64.637	63.95	83.866	95.077	82.084	73.37	60.225	75.259	87.7	52.2	72.004	73.208	58.159	53.338	87.892
	1946	39.3036	51.356	5.886	4.965	86.833	14.181	88.396	78.839	50.065	95.51	88.245	56.991	2.45	6.083	44.603	9.333
	1947	36.6851	50.404	5.616	5.46	89.485	12.961	57.748	67.908	54.226	93.329	86.858	20.454	2.091	5.552	29.032	8.43
	1948	34.6034	37.547	4.064	5.837	96.109	13.059	61.86	57.097	55.749	71.611	90.663	16.289	1.928	4.323	26.249	7.891
	1949	33.6179	38.624	4.588	6.17	98.318	25.03	59.448	53.61	32.964	50.067	93.173	15.464	1.97	4.407	27.327	7.891
	1950	37.4183	25.197	4.817	6.429	93.061	67.151	41.472	36.353	22.455	47.923	93.57	15.804	2.222	3.466	37.23	7.119
	1951	31.9284	27.23	4.75	14.737	85.839	60.293	41.766	35.884	55.712	81.95	91.996	13.669	1.436	3.148	36.971	5.893
	1952	30.0459	31.414	4.237	59.596	55.641	18.164	42.753	30.683	33.284	56.735	96.094	13.26	1.14	3.123	26.913	5.889
	1953	30.2124	19.25	4.511	88.808	54.26	18.675	45.084	28.683	7.26	64.78	73.976	13.87	1.109	2.6	22.022	5.8
	1954	32.8919	17.672	4.773	95.294	52.827	54.602	30.24	32.145	5.431	23.717	87.609	14.235	1.172	2.403	25.196	5.87
	1955	23.2217	18.98	4.784	86.617	51.947	34.575	29.188	34.743	5.743	83.693	93.557	14.288	1.133	2.558	26.607	4.966
	1956	25.4669	10.382	4.879	48.11	51.199	16.439	24.952	24.302	6.067	25.246	97.014	14.573	0.859	2.516	17.193	4.595
	1957	30.6328	12.377	5.197	49.683	51.191	16.676	26.32	26.752	4.003	4.225	87.843	14.734	0.443	1.91	19.19	61.46
	1958	39.4584	15.761	5.622	35.112	51.331	51.597	30.13	19.956	4.093	3.826	74.156	14.947	0.7	33.191	39.946	79.124
	1959	36.2882	19.494	6.265	73.22	48.539	66.52	33.237	20.663	4.339	3.563	79.081	63.864	1.621	39.9	55.971	75.599
	1960	41.7819	22.633	6.177	66.375	49.552	80.658	34.773	14.801	4.54	3.563	88.244	36.851	2.338	5.781	57.361	70.676
	1961	51.4433	19.097	5.824	76.232	46.532	93.698	37.472	12.577	4.704	3.404	89.748	90.669	2.619	6.015	73.072	65.066
	1962	61.2722	16.392	5.907	86.607	43.659	94.878	39.129	14.497	40.828	4.39	89.817	92.053	50.38	38.925	78.266	75.922
	1963	53.947	17.348	6.087	89.319	43.357	94.144	35.46	14.54	82.492	5.048	89.227	92.822	88.713	80.118	84.316	96.092
	1964	47.6543	18.154	6.197	70.46	42.676	81.882	33.173	11.603	78.046	4.849	90.087	89.893	82.301	84.123	78.898	36.863
	1965	47.0887	13.484	39.249	42.746	41.854	65.492	26.091	10.176	67.681	4.846	84.243	86.686	55.801	81.296	74.996	20.174
	1966	45.4853	8.748	87.422	14.984	41.001	26.895	19.695	11.12	74.666	5.245	87.603	88.372	43.991	87.646	68.154	40.789
	1967	46.7093	8.436	93.716	0.421	47.425	17.414	18.061	8.396	79.554	5.168	87.043	65.696	50.039	90.78	57.21	52.921
	1968	51.3689	8.475	96.616	0.333	47.57	20.933	17.61	5.162	81.66	5.207	85.473	80.441	54.89	92.165	53.65	50.455
	1969	51.0283	0.619	91.604	0.422	47.037	87.891	12.481	2.149	90.594	5.171	85.696	84.371	61.863	96.125	72.608	31.903
	1970	46.668	2.168	69.013	15.584	48.971	69.367	64.577	0	68.857	94.865	73.366	71.565	69.314	82.639	0.065	35.074
	1971	48.4119	15.535	68.152	0.273	74.04	67.767	63.208	0	65.21	84.659	75.923	70.616	16.507	62.618	0.052	35.46
	1972	51.6835	40.728	68.498	1.068	96.239	67.932	60.789	0	64.351	86.443	76.595	70.946	7.393	60.492	0.077	24.627
	1973	52.052	24.89	79.097	25.112	96.01	71.915	69.382	0	73.753	94.957	73.343	73.775	7.809	29.348	0.101	55.761
	1974	53.773	19.667	85.504	0.565	90.832	91.219	44.872	0	92.237	94.536	69.6	75.138	8.332	25.809	0.139	82.33
	1975	55.5208	12.087	78.634	0.887	96.564	92.917	44.767	18.909	68.21	91.444	78.327	75.325	7.972	54.481	0.138	85.933
	1976	57.2598	1.247	71.93	0	94.168	84.4	28.734	76.659	62.915	85.273	75.413	77.619	6.892	75.725	0.057	91.78
	1977	54.5863	5.488	71.796	0	90.589	83.02	37.439	86.812	53.668	76.995	76.945	89.581	6.403	85.495	0.043	94.623
	1978	51.9446	44.68	72.063	0	76.906	74.888	29.506	95.339	13.572	71.514	77.622	71.668	5.602	90.897	0.065	94.472
	1979	51.5549	19.5	71.758	0	74.532	74.519	44.971	60.029	12.82	71.415	75.569	89.363	6.358	79.835	0.12	98.38
	1980	46.4205	0.017	71.812	0	69.75	70.263	53.333	80.671	55.956	76.813	72.341	66.341	5.41	61.705	0.122	88.789
	1981	44.6893	0.173	64.612	0	86.111	72.941	60.789	71.688	18.284	66.508	80.641	66.581	4.179	66.853	25.149	11.798
	1982	41.8762	1.117	41.906	0	76.926	70.111	59.505	71.128	3.963	62.123	79.685	77.083	3.111	54.763	68.918	0
	1983	39.3518	5.549	51.987	0	54.749	73.043	58.127	69.881	2.984	70.407	56.329	83.878	3.129	23.197	74.883	0
	1984	35.5155	1.122	12.384	0	50.414	71.107	65.481	69.316	3.171	74.28	58.356	90.396	4.01	10.722	79.518	0
	1985	33.6368	7.088	3.867	0	37.585	87.397	60.754	66.399	3.333	74.657	23.332	73.262	5.659	9.307	80.093	0
	1986	29.3605	0	3.9	1.143	49.607	94.378	53.948	31.179	2.428	81.102	14.436	77.127	6.115	6.801	82.388	0
	1987	36.2919	0	4.088	0	49.62	64.433	37.052	10.032	2.011	80.509	13.472	83.688	3.747	5.441	86.315	0
	1988	30.8137	0.014	3.983	64.472	51.757	65.097	46.024	10.548	1.99	76.525	43.608	84.728	3.602	4.694	87.337	0
	1989	27.5765	0	2.826	0	52.092	55.99	38.63	7.581	1.692	70.208	59.439	84.516	3.334	3.999	81.898	0
	1990	27.4207	0	2.41	0	48.88	46.546	27.771	5.373	1.626	77.429	26.147	78.267	3.465	2.783	92.95	0
	1991	26.0391	0.206	2.701	0	42.758	21.527	52.455	5.86	1.844	84.505	10.77	83.741	3.817	2.378	98.749	0
	1992	19.0545	12.208	2.878	0	34.098	0.374	70.311	5.512	2.026	85.298	9.044	67.439	4.255	1.518	95.626	0
	1993	33.2124	6.478	2.066	0.015	21.578	0.657	55.133	3.509	1.847	74.197	8.66	21.735	3.767	0.946	85.229	0
	1994	36.543	0	85.254	0	20.356	18.639	16.052	77.662	73.626	78.682	10.325	16.535	2.189	0.709	98.157	0
	1995	39.0651	0.073	91.342	0	19.846	18.906	39.106	88.775	83.465	82.914	10.099	14.829	2.313	0.022	96.455	0
	1996	36.7776	3.887	91.015	0	19.858	19.129	58.349	95.43	92.939	86.501	10.094	14.547	2.438	0.135	91.655	0
	1997	35.3856	6.312	69.433	0	19.679	19.259	62.216	80.266	95.067	86.145	9.938	12.719	2.487	0.239	87.904	0
	1998	36.6613	0.559	72.299	0	19.101	19.362	62.601	66.457	96.026	85.495	9.89	12.039	2.526	0.346	84.083	0
[truncated: 786 more rows]
