# Supplementary material for: Evidence of separate influence of moon and sun on light synchronization of mussel’s daily rhythm during the polar night
Source: iScience. 2023 Feb 9;26(3):106168. doi: 10.1016/j.isci.2023.106168 (PMC9978622; doi:10.1016/j.isci.2023.106168)
Supplement: Data S2. Dataset of hourly valve opening amplitude data during the polar night 2017–2018, related to STAR Methods [file mmc3.xlsx]

## Sheet: PN2 2017-2018
Row Data2: Hourly valve opening amplitude (VOA, %) data during polar night 2017-2018 (time in UTC)
	Hours	mean VOA	Mussel 1	Mussel 2	Mussel 3	Mussel 4	Mussel 5	Mussel 6	Mussel 7	Mussel 8	Mussel 9	Mussel 10	Mussel 11	Mussel 12	Mussel 13	Mussel 14	Mussel 15
	1	81.9477	84.783	97.428	94.106	75.493	85.647	95.562	96.551	85.842	95.914	72.49	83.207	85.755	80.548	95.89	0
Date : 25/10/2017 to 17/02/2018	2	78.3926	84.795	95.659	80.029	74.455	91.296	86.542	95.16	90.807	83.351	60.574	86.862	69.285	82.557	94.517	0
116 days	3	74.7789	79.694	93.903	79.911	69.349	74.954	87.974	93.173	87.38	56.431	62.654	90.911	70.898	85.258	89.193	0
	4	52.0839	70.212	45.293	50.13	57.273	55.428	71.696	88.719	37.629	48.261	23.921	77.104	37.882	59.122	58.589	0
	5	61.9895	80.607	44.033	54.16	75.679	68.025	72.07	92.086	36.719	65.025	50.939	91.005	46.082	67.072	86.341	0
	6	66.0115	83.159	68.92	39.308	54.464	70.782	80.615	97.467	48.363	72.867	61.872	95.474	49.886	71.43	95.566	0
	7	57.4063	82.053	58.822	15.906	44.673	60.223	55.703	91.451	42.433	70.744	34.914	92.671	39.945	72.178	70.771	28.607
	8	46.7376	34.739	8.45	14.811	12.206	63.216	49.011	84.932	17.401	29.739	46.629	96.922	21.319	75.362	74.522	71.805
	9	42.9874	5.93	0.028	31.477	14.969	68.152	12.352	81.772	4.442	13.681	55.015	94.437	35.01	78.44	81	68.106
	10	43.4367	5.79	0	22.752	15.032	64.783	7.119	82.228	4.335	11.105	59.787	95.953	54.848	79.553	83.755	64.511
	11	43.8861	5.745	0	17.637	14.102	64.138	5.43	73.688	4.305	19.726	67.599	98.246	64.853	80.742	83.684	58.396
	12	42.7063	5.829	0	7.29	10.714	65.792	4.125	58.332	4.336	35.339	67.805	98.559	57.008	80.781	88.19	56.494
	13	34.1551	5.888	0	6.316	11.421	66.524	4.311	38.067	4.298	13.684	32.583	96.159	52.986	81.553	50.495	48.042
	14	27.4167	5.789	0	8.553	15.866	67.881	4.194	38.073	4.344	11.094	7.479	60.344	54.938	84.418	9.976	38.301
	15	25.7977	5.749	0	7.76	18.677	69.316	2.876	38.134	4.413	9.427	7.537	20.7	60.731	86.765	6.718	48.162
	16	38.5369	32.108	0	46.611	44.137	70.478	2.324	38.102	4.277	9.391	47.448	47.037	61.655	89.057	6.38	79.048
	17	53.1178	77.691	0	65.939	85.297	76.065	1.797	38.14	4.214	8.03	85.289	69.985	72.782	94.49	27.138	89.91
	18	49.6127	85.05	0	58.923	74.321	63.784	1.808	38.113	4.126	7.011	55.788	65.96	60.224	83.234	62.619	83.229
	19	38.8932	73.47	0	42.429	69.746	60.511	1.631	37.963	3.952	7.041	39.191	32.794	34.44	78.821	48.585	52.824
	20	39.7854	72.782	0	36.661	76.887	51.422	1.821	38.069	4.07	13.427	52.975	34.998	35.447	78.325	52.028	47.869
	21	41.1615	66.096	0	37.304	72.89	50.35	35.019	38.337	4.461	41.245	52.494	28.424	37.481	75.687	35.069	42.566
	22	37.0345	69.349	0	22.85	78.744	54.13	12.475	38.403	4.008	45.492	49.442	15.164	40.107	76.777	2.575	46.001
	23	42.896	80.545	0	19.033	91.849	72.249	3.349	38.265	3.598	55.619	74.141	0	49.552	85.73	0	69.51
	24	46.7313	88.517	6.822	18.504	96.436	73.294	3.935	38.501	3.858	60.05	81.58	0	60.816	91.038	0	77.618
	25	56.0573	42.206	75.253	21.342	84.88	89.386	54.992	78.851	4.572	80.283	84.202	0	86.068	87.817	0	51.007
	26	62.6627	84.173	91.697	18.214	90.684	94.979	85.991	92.294	4.328	62.139	89.059	0	80.813	83.636	0	61.934
	27	61.2697	82.692	57.577	21.311	86.668	83.877	81.542	93.707	5.015	84.077	82.573	0	88.471	85.046	0	66.489
	28	52.2352	83.658	51.118	22.817	69.866	73.549	47.742	72.726	5.376	45.355	64.04	42.986	67.052	70.867	0	66.376
	29	51.2607	84.132	65.104	13.334	78.746	75.621	57.948	75.242	18.52	2.684	78.072	2.764	80.132	72.047	0	64.565
	30	47.1284	79.838	43.979	28.667	73.064	67.818	26.275	70.032	67.936	3.118	43.562	0	66.898	74.412	0	61.327
	31	42.7296	59.523	19.515	78.371	45.839	66.714	25.711	63.25	70.543	2.912	22.921	0	52.953	75.12	0	57.572
	32	33.0045	16.634	8.074	77.118	35.718	63.276	6.177	48.667	68.516	3.241	9.505	0	17.375	83.252	0.128	57.387
	33	33.4477	11.933	8.225	81.598	84.138	49.348	5.049	48.9	47.2	3.015	6.703	0	13.458	81.875	0.321	59.952
	34	42.9553	11.463	4.109	81.482	73.59	43.505	4.414	48.801	48.352	3.124	23.117	0	84.675	81.521	67.46	68.717
	35	41.3419	11.622	1.056	74.962	71.866	39.065	3.809	48.932	26.23	3.65	41.343	0	79.994	48.931	97.955	70.714
	36	36.5453	12.006	1.694	57.298	47.499	33.481	3.405	49.153	63.07	3.282	10.184	0	81.269	24.194	83.595	78.05
	37	28.5495	34.828	2.245	15.121	30.084	44.535	3.217	49.415	37.5	3.777	11.109	0	40.807	25.222	39.752	90.63
	38	24.7615	45.505	2.372	16.524	28.07	48.678	3.352	49.324	15.565	3.901	22.38	1.167	13.281	30.283	23.807	67.213
	39	29.1039	17.469	2.555	16.877	26.205	25.489	3.461	49.43	17.037	3.838	13.762	53.111	13.76	65.992	85.776	41.797
	40	23.8362	16.877	2.699	17.596	26.299	19.705	3.269	49.512	14.135	3.912	3.405	6.542	14.417	42.9	92.269	44.006
	41	24.633	17.081	2.93	19.042	26.349	20.088	3.118	69.732	13.47	4.175	3.711	0	14.161	60.143	67.892	47.603
	42	25.2011	17.221	2.878	20.089	21.811	16.952	3.247	77.182	13.665	3.888	4.418	71.314	13.441	55.441	11.312	45.158
	43	17.9391	17.056	2.85	20.294	19.531	16.552	3.104	74.516	12.623	3.914	4.312	12.727	12.152	20.215	10.479	38.762
	44	20.3206	16.762	21.501	19.623	20.643	16.417	2.16	78.09	11.056	3.13	3.989	0	11.638	18.36	9.479	71.961
	45	19.7695	16.917	18.038	20.635	18.097	16.532	2.377	66.429	11.368	3.436	4.262	0	11.814	18.845	7.854	79.939
	46	16.6572	17.012	0	21.208	16.658	16.595	2.402	49.106	11.59	3.611	4.727	0	12.209	19.325	7.911	67.504
	47	17.3982	16.674	0	21.087	13.542	16.549	1.853	48.601	11.662	3.451	27.578	0	11.613	18.323	6.505	63.535
	48	23.4065	16.195	0	19.883	8.966	60.532	1.694	48.598	9.695	2.768	73.537	0	9.285	17.495	4.678	77.772
	49	23.1317	16.79	0	12.439	67.128	42.67	0.943	40.122	8.091	9.743	5.171	0	7.923	19.268	45.297	71.391
	50	26.3175	15.203	0	8.095	78.692	56.615	0.004	39.818	7.521	32.844	0	0	7.201	17.466	66.195	65.108
	51	30.6475	13.855	0.002	47.336	82.803	62.051	0.027	39.598	7.305	38.251	0	0	6.442	16.494	74.037	71.512
	52	38.6464	13.892	0.015	80.065	85.72	73.918	0.124	39.689	6.956	63.095	0	0	12.477	45.414	82.781	75.55
	53	44.8107	56.488	0	75.177	86.418	70.693	0	39.713	6.413	48.634	0	0	54.244	70.469	87.251	76.66
	54	49.4086	87.435	0	57.415	87.657	67.893	0	39.76	6.516	59.939	0	0	75.447	81.892	89.982	87.193
	55	47.9749	78.326	0	51.399	87.162	62.597	0	68.01	6.748	0.371	28.761	0	77.819	85.1	85.462	87.868
	56	54.0475	84.944	0	45.665	88.408	60.452	0.056	71.502	6.902	44.494	76.743	0	75.799	89.743	88.899	77.105
	57	55.5511	73.083	0	39.494	90.821	59.833	0.009	70.904	7.088	74.939	85.804	0	71.099	93.088	87.148	79.956
	58	52.5397	50.885	0	42.044	92.818	57.977	0	66.221	7.348	78.475	91.383	0	56.245	96.083	84.71	63.907
	59	46.154	7.594	0.16	40.283	94.792	56.248	0	74.079	31.589	72.764	80.049	0	6.725	95.978	82.406	49.643
	60	51.0674	6.287	39.312	40.948	96.287	58.557	0	78.981	84.455	62.344	62.517	0	4.62	97.813	83.402	50.488
	61	56.2107	6.359	64.518	72.537	96.578	63.729	0	83.588	70.976	76.812	72.569	0	4.836	84.852	85.967	59.839
	62	59.0133	6.364	75.437	85.245	37.303	82.236	0	91.139	79.744	88.945	87.381	0	4.967	90.369	88.891	67.178
	63	60.2465	6.687	75.798	86.975	28.019	93.421	10.06	97.041	76.516	91.849	75.962	0	5.156	93.6	90.953	71.661
	64	55.8411	61.531	61.724	74.681	28.273	72.415	56.599	79.578	61.676	79.525	22.142	0	6.836	83.65	78.646	70.341
	65	51.7437	72.178	56.306	60.255	22.235	50.596	79.091	80.866	55.218	70.936	9.283	0	8.894	69.127	73.992	67.178
	66	51.7417	81.627	43.935	64.112	21.122	51.243	82.43	80.368	52.362	68.523	6.543	0	8.997	76.815	70.635	67.413
	67	54.886	78.26	48.793	64.703	18.646	52.536	77.842	80.825	61.107	71.561	39.447	0	8.817	80.974	74.099	65.68
	68	63.7506	82.956	71.483	78.729	18.971	64.32	67.191	92.646	63.988	80.544	87.84	0	7.886	86.009	80.944	72.752
	69	57.9399	84.333	68.048	45.955	16.283	60.709	51.707	82.386	53.649	78.971	80.465	0	7.839	85.402	88.756	64.596
	70	62.1125	94.567	72.815	31.437	14.956	66.009	81.503	75.408	82.771	80.123	81.864	0	7.564	90.399	81.712	70.56
	71	65.7107	98.545	82.676	22.261	14.738	69.686	89.155	79.121	91.005	94.533	92.809	0	6.842	94.353	80.302	69.635
	72	60.4488	86.141	85.808	12.082	13.873	60.794	88.208	75.067	77.831	84.821	85.435	0	6.902	96.401	68.762	64.607
	73	63.4142	68.264	74.784	13.823	16.195	74.383	91.978	85.689	77.534	57.583	71.957	0	76.085	84.601	79.141	79.196
	74	74.3813	79.098	81.425	65.689	16.3	86.431	95.067	94.03	91.21	77.455	78.604	0	75.628	86.259	93.55	94.974
	75	76.1266	66.551	92.499	86.068	12.415	95.052	93.718	95.243	79.879	89.695	80.636	0	78.49	88.039	92.963	90.651
	76	60.5173	81.922	62.221	57.439	12.218	79.018	49.996	93.751	69.465	67.309	20.798	0	90.762	78.637	74.967	69.256
	77	37.4613	29.24	41.501	38.269	14.59	40.574	35.879	86.926	29.301	54.037	12.712	0	92.658	20.82	16.192	49.221
	78	28.8873	15.33	40.122	22.125	15.902	22.513	34.025	78.75	19.087	14.612	11.292	0	93.029	18.484	11.181	36.857
	79	27.752	13.996	15.15	18.161	11.249	22.16	19.693	75.631	5.256	11.691	38.447	0	85.284	18.312	9.841	71.409
	80	27.9679	12.792	7.885	16.127	11.725	64.999	12.561	73.668	5.347	12.004	4.322	0	92.991	19.348	45.364	40.386
	81	21.6225	11.673	3.522	13.714	12.56	25.266	6.28	74.498	4.553	10.441	2.757	0	82.837	17.347	13.953	44.937
	82	15.8199	10.939	3.614	7.796	12.743	6.16	4.262	46.86	4.435	8.699	2.723	0	74.876	17.188	8.518	28.486
	83	15.7207	11.128	4.469	8.644	13.051	6.403	4.434	45.604	4.644	8.063	2.922	0	75.488	19.67	7.001	24.289
	84	17.5786	10.943	3.878	8.378	12.933	6.18	3.042	45.76	4.537	5.575	2.922	0	73.875	58.221	5.932	21.503
	85	18.4611	10.666	2.503	9.532	13.23	6.752	3.468	46.382	4.931	5.857	3.528	0	77.107	63.771	6.233	22.957
	86	21.3344	10.463	2.468	10.462	14.529	7.175	2.813	46.944	5.292	16.333	29.922	0	68.247	75.195	6.302	23.871
	87	25.8964	10.501	1.789	10.612	16.404	7.345	2.251	47.273	5.172	55.963	78.237	0	39.793	65.605	5.117	42.384
	88	24.5389	7.338	0.958	8.91	15.421	7.569	2.255	47.063	5.11	55.33	90.681	0	30.685	72.357	5.212	19.194
	89	27.1726	6.841	0	8.416	15.194	7.61	2.152	46.863	4.984	56.59	92.667	0	30.168	78.604	5.106	52.394
	90	27.3599	6.241	0	7.751	14.838	7.114	1.006	46.699	4.601	48.35	92.484	0	18.663	83.251	4.736	74.664
	91	25.3031	5.898	0	6.769	14.551	6.64	0.187	46.5	3.919	12.876	94.165	0	11.947	90.137	2.382	83.575
	92	28.4377	6.26	0	10.338	39.87	6.795	0.174	55.77	3.821	9.099	96.861	0	10.286	93.806	2.456	91.03
	93	39.0413	65.714	0	47.265	68.124	6.656	0.007	88.948	3.554	8.049	96.87	0	6.636	97.622	1.496	94.678
	94	36.3445	74.378	0.025	32.241	65.081	6.323	0.153	69.788	3.236	14.892	82.579	0	19.082	95.622	0.953	80.814
	95	44.5087	76.607	34.343	66.623	77.748	6.222	0	79.733	3.113	45.66	83.539	0	8.587	97.999	0.828	86.628
	96	48.2059	72.157	62.688	66.082	95.807	6.233	0	96.708	2.986	42.762	88.598	0	11.088	98.883	0.918	78.178
	97	56.9497	93.983	92.775	74.635	88.011	64.177	0	85.868	3.969	19.633	76.75	0.392	27.045	97.676	65.511	63.82
	98	59.2314	43.531	95.289	82.525	90.893	79.377	0	86.588	4.033	13.85	78.387	13.094	58.406	96.436	77.217	68.845
	99	58.24	17.253	88.503	71.302	82.871	87.425	0.002	89.085	3.895	9.601	80.036	30.223	67.344	95.732	79.436	70.892
	100	56.5094	15.413	56.945	80.459	78.084	84.529	0.039	90.704	3.915	9.626	83.314	41.717	59.698	98.945	68.074	76.179
	101	46.8254	13.721	3.121	55.778	63.657	70.837	0	88.173	3.749	6.359	78	49.722	54.234	75.585	51.254	88.191
	102	46.1612	11.874	0	53.793	63.133	60.223	0	89.85	3.408	33.879	68.502	53.062	52.485	37.807	70.466	93.936
	103	46.5635	11.769	0	58.856	70.487	22.291	0	87.353	2.979	51.829	84.679	55.061	55.81	28.632	77.44	91.266
	104	53.2323	11.833	0	84.061	70.331	60.837	0	93.067	2.786	64.714	82.323	55.062	62.372	39.848	84.285	86.966
	105	54.3444	7.955	0	75.514	77.776	73.66	0	90.856	2.43	70.638	84.179	56.766	62.455	39.335	89.314	84.288
	106	49.5909	7.173	0	49.817	86.246	41.948	0	91.654	2.592	79.813	75.798	59.197	60.798	20.312	91.879	76.636
	107	39.4768	6.935	0	40.987	78.328	7.977	0	87.815	2.565	81.268	63.195	29.352	44.391	16.653	74.069	58.617
	108	37.2011	7.026	0	40.878	76.043	9.087	0	86.218	2.578	82.595	60.974	49.28	43.494	16.414	22.963	60.466
	109	38.134	6.077	0	45.186	73.304	9.557	0	86.696	2.417	83.348	59.25	63.746	48.754	15.161	12.074	66.44
	110	41.09	5.806	0	35.603	67.804	11.943	0	91.524	2.243	86.59	62.05	70.249	60.401	15.136	39.755	67.246
	111	51.5117	6.099	0	43.191	69.946	60.849	0	94.281	2.321	90.619	63.939	71.668	91.381	15.568	91.001	71.813
	112	41.2706	6.1	0	41.473	62.143	38.014	26.147	78.453	2.38	82.621	31.55	71.807	49.675	15.22	59.685	53.791
	113	38.8747	14.452	0	13.793	56.018	17.717	70.719	76.739	2.092	78.723	12.551	75.776	45.235	14.842	62.08	42.383
	114	47.1063	54.86	0	11.679	64.07	18.043	88.021	85.948	2.127	87.027	29.125	80.16	48.815	16.708	83.71	36.301
	115	50.0477	49.278	0	8.027	41.437	40.883	89.471	80.636	2.121	85.492	37.761	91.697	61.167	43.062	95.568	24.115
	116	51.8636	52.866	0	7.568	24.086	77.171	90.77	82.124	1.98	90.789	46.035	92.136	62.366	41.148	86.023	22.892
	117	52.6076	58.04	0	2.772	18.324	83.869	79.91	85.712	22.84	96.66	45.581	76.184	65.117	31.929	85.451	36.725
	118	54.9424	64.485	0	0.32	17.646	82.127	74.756	80.89	74.01	94.556	43.142	90.356	57.732	18.669	85.154	40.293
	119	52.6508	66.483	0	0	18.632	84.148	71.975	80.707	92.902	94.812	32.409	55.63	49.671	17.005	84.468	40.92
	120	49.0228	71.85	0	0	19.661	86.872	80.288	79.628	81.855	93.077	17.955	52.108	47.803	17.019	78.354	8.872
	121	41.6123	76.55	0	0	17.789	52.275	65.639	81.923	82.294	76.41	12.723	25.835	42.325	19.243	71.178	0
	122	42.3177	82.761	0	0	18.618	54.147	69.965	87.947	71.468	75.17	4.289	25.208	49.577	18.264	77.351	0
	123	44.0141	76.415	0	0	18.286	58.37	74.731	82.275	75.386	68.401	3.055	27.867	53.577	18.313	81.321	22.214
	124	47.7989	86.077	0	0	17.252	62.784	78.492	83.287	80.705	67.873	2.616	29.192	54.77	30.367	82.798	40.771
	125	47.4836	76.786	0	0	16.972	69.396	76.557	85.931	77.639	71.099	10.62	30.019	60.308	50.866	84.466	1.595
	126	49.3667	58.063	0	0	25.359	70.022	78.98	88.66	76.873	79.33	46.068	29.471	70.58	28.39	88.705	0
	127	55.5187	68.856	0	0	71.657	72.411	80.789	91.393	82.625	80.717	59.448	28.198	91.426	17.021	88.24	0
	128	57.4109	79.812	0	0	81.324	74.8	88.11	94.288	82.734	72.939	72.394	29.796	64.038	15.592	88.691	16.645
	129	56.8297	82.136	0	0	82.311	70.528	78.689	94.345	75.953	64.972	69.251	32.801	57.241	15.131	88.023	41.065
	130	59.1737	80.237	0	0	83.966	70.312	84.287	93.409	80.449	66.324	72.227	31.763	61.234	14.888	89.848	58.662
	131	62.8319	83.082	0	0	84.864	81.027	91.864	93.721	89.241	68.266	84.474	30.592	58.266	15.432	96	65.649
	132	65.7707	89.653	0	0	86.197	81.086	95.491	86.916	91.836	71.879	90.129	29.838	57.971	34.348	96.765	74.452
	133	70.105	93.194	0	0	88.06	92.227	95.979	94.262	93.433	73.21	92.889	31.927	61.813	62.612	93.49	78.479
	134	73.522	94.322	0	0	89.871	94.769	97.935	98.099	92.316	75.166	98	33.731	75.535	75.675	92.271	85.14
	135	72.0379	91.037	0	0	89.462	83.441	97.75	95.027	87.742	74.921	89.282	32.91	77.13	82.035	91.869	87.963
	136	69.8892	92.409	0	0	76.526	82.391	90.91	95.346	85.729	77.611	87.1	27.743	69.492	79.784	90.443	92.854
	137	65.3343	89.553	0	0	70.235	81.808	90.849	86.305	63.609	81.726	83.263	40.463	53.248	80.962	81.181	76.812
	138	66.9134	91.029	0	0	73.83	81.847	92.77	88.365	39.422	84.199	87.472	59.32	53.135	83.869	85.139	83.304
	139	69.4399	94.176	0	0	66.669	77.552	91.652	88.998	72.666	85.232	90.526	63.052	51.772	88.558	87.22	83.526
	140	68.0516	94.11	0	0	78.374	61.877	90.381	89.327	72.725	88.134	83.587	65.326	49.872	89.918	76.882	80.261
	141	70.5223	94.279	0	0	81.415	69.611	77.558	89.797	76.865	98.674	87.912	69.629	50.283	94.581	84.471	82.759
	142	72.5124	93.364	0	0	86.082	70.285	71.398	89.441	83.559	97.317	89.608	78.762	52.659	96.343	87.506	91.362
	143	74.5029	80.893	0	0	88.13	68.384	81.102	89.133	82.295	95.082	93.176	90.342	66.476	98.584	90.348	93.598
	144	72.7642	81.691	0	0	92.955	66.221	79.709	85.348	79.995	87.542	92.127	86.779	65.253	96.475	88.034	89.334
	145	66.8413	82.488	0	0	98.026	79.842	83.088	86.289	65.231	89.605	78.332	34.174	65.807	78.62	76.41	84.708
	146	67.5671	81.773	28.529	0	91.211	83.22	84.083	87.096	58.432	94.605	78.162	29.964	60.169	80.374	77.411	78.478
	147	73.2001	85.81	60.698	0	91.888	86.5	92.126	90.431	78.92	95.164	77.049	32.736	63.378	82.958	80.986	79.358
	148	73.9737	88.705	92.571	0	86.208	85.348	95.799	90.352	57.844	93.772	77.404	29.89	66.067	82.661	83.125	79.859
	149	66.998	78.362	85.922	0	77.671	78.885	77.224	83.534	74.265	84.721	64.602	30.239	50.93	78.037	74.675	65.903
	150	68.5811	74.624	87.523	0	77.417	85.838	81.452	81.85	73.405	88.506	70.102	37.465	53.445	81.075	77.212	58.802
	151	70.0573	87.38	88.238	0	80.387	93.157	85.349	81.889	53.427	90.03	77.239	40.449	60.749	83.372	78.926	50.267
	152	72.7857	85.769	89.314	0	84.125	92.723	80.05	84.526	68.383	91.522	70.401	40.769	62.911	85.6	80.974	74.718
	153	67.0111	66.996	87.352	0	82.772	82.912	73.511	84.28	67.607	92.81	32.479	46.326	58.215	86.903	76.913	66.091
	154	68.1589	73.993	80.696	15.07	79.627	73.508	74.772	80.615	42.527	96.675	51.283	69.599	59.086	86.971	70.569	67.392
	155	66.3581	67.964	83.786	60.092	74.88	71.092	77.641	80.58	11.29	73.133	60.225	51.525	54.241	89.425	76.131	63.366
	156	71.2103	66.44	81.579	76.009	81.422	83.708	86.114	84.991	6.494	76.401	70.582	55.365	59.984	90.682	80.524	67.859
	157	73.9867	82.079	77.39	78.173	82.97	86.112	81.527	86.765	5.709	80.113	74.879	57.777	60.03	90.591	83.536	82.149
	158	80.5996	94.989	84.34	89.991	86.012	89.264	92.308	93.189	6.538	84.039	81.036	68.81	60.664	94.874	91.607	91.333
	159	85.8393	97.714	89.847	87.805	89.045	89.879	98.128	93.272	7.025	90.35	86.302	83.021	83.113	97.06	97.142	97.887
	160	74.5304	67.377	84.299	71.255	88.978	80.33	80.583	88.499	7.195	87.349	62.65	71.148	63.126	93.319	83.804	88.044
	161	74.0771	36.238	75.753	77.361	92.65	86.47	75.235	88.819	40.659	87.768	58.882	63.414	63.132	93.672	86.474	84.63
	162	75.9508	8.888	73.105	91.989	88.273	87.223	73.027	89.107	77.729	88.194	73.111	59.077	63.432	93.214	91.663	81.23
	163	79.1683	8.649	77.036	86.971	88.074	91.906	90.357	89.391	79.594	90.039	84.043	62.662	64.324	95.766	94.938	83.774
	164	79.1351	5.248	81.293	87.761	87.289	93.354	93.554	91.303	80.648	91.551	90.747	53.418	64.978	95.726	91.543	78.613
	165	79.2593	5.415	78.965	83.156	85.328	92.958	80.627	96.21	79.193	91.964	92.275	55.673	71.336	96.292	89.515	89.983
	166	79.3599	5.294	78.607	89.58	84.372	95.45	85.656	92.76	73.461	92.903	94.244	57.402	66.549	97.185	89.348	87.587
	167	79.2071	29.947	84.279	87.193	83.202	89.906	81.115	90.877	68.146	94.361	93.501	56.854	63.553	98.416	88.853	77.903
	168	78.5538	75.076	82.547	59.514	84.009	81.068	84.318	92.154	56.11	96.237	86.234	54.07	60.385	98.199	87.809	80.577
	169	83.2932	94.693	69.127	45.297	66.521	86.407	88.938	86.56	86.592	95.336	97.363	73.397	85.926	96.096	87.184	89.961
	170	83.8583	90.513	79.65	58.726	67.426	81.046	86.256	88.596	91.717	96.691	91.678	83.751	74.741	96.419	83.261	87.404
	171	80.8904	90.464	75.3	67.774	78.474	82.929	84.258	87.499	51.231	95.375	82.805	82.215	71.953	97.388	84.196	81.495
	172	75.8704	37.419	75.651	72.043	81.18	81.657	73.747	87.813	9.184	95.514	87.574	85.295	71.757	96.931	91.711	90.58
	173	73.2216	16.521	78.632	69.481	81.477	85.03	63.161	87.794	3.542	96.7	94.886	84.899	76.792	76.157	85.051	98.201
	174	72.4305	1.249	80.067	59.665	81.656	84.844	79.73	84.616	2.912	91.499	97.149	83.764	79.912	77.852	82.536	99.007
	175	68.5211	0.155	79.305	41.224	80.182	83.432	81.806	87.678	3.196	75.919	93.918	84.358	89.03	78.415	85.294	63.905
	176	69.6636	0	86.988	39.512	74.456	97.47	83.709	89.439	3.482	81.956	80.145	94.861	89.41	81.115	87.038	55.373
	177	61.0086	0	70.762	12.859	73.633	82.261	80.55	89.812	3.717	79.249	51.836	88.634	80.76	81.931	78.56	40.565
	178	61.3659	0	76.021	9.336	75.405	87.853	82.754	98.527	3.924	81.185	63.939	82.554	80.678	83.249	80.638	14.425
	179	58.0334	0.104	75.276	4.24	75.54	77.992	77.017	84.029	2.798	82.952	68.972	80.417	79.889	83.624	77.651	0
	180	63.6115	0	77.75	2.856	75.914	79.5	80.728	98.446	2.391	83.414	67.034	79.284	89.389	86.982	78.275	52.21
	181	63.7385	0	76.759	1.641	76.585	75.661	78.903	93.106	2.543	83.995	68.396	79.013	84.048	86.999	76.834	71.594
	182	63.5686	0	77.342	0.021	77.04	81.418	77.944	88.961	2.773	85.292	69.819	73.98	78.098	87.76	77.364	75.717
	183	57.5194	0	81.29	0	79.055	66.597	78.368	84.947	3.048	83.835	50.525	71.652	75.981	90.316	77.893	19.284
	184	56.3095	0	82.364	0.57	77.769	67.629	67.021	84.731	3.954	83.396	58.871	72.417	75.965	91.333	78.622	0
	185	63.895	0	80.344	0	75.712	77.103	71.846	85.587	84.148	83.793	66.976	70.106	81.215	95.385	86.21	0
	186	64.2389	0	78.55	0	76.581	53.016	87.276	87.971	86.951	82.625	71.061	70.194	83.162	95.844	90.353	0
	187	61.4971	0	75.276	0	50.847	37.544	84.655	88.662	91.85	83.633	68.923	70.184	84.983	93.869	92.031	0
	188	58.1778	0	74.828	0	55.305	30.685	71.995	82.592	92.296	82.679	55.276	74.811	74.987	87.237	89.976	0
	189	54.5615	0	79.552	0	73.425	30.684	65.007	77.967	61.723	88.874	16.275	69.963	71.832	92.276	90.844	0
	190	54.4804	0	84.31	0	82.239	38.125	76.647	63.148	48.795	90.726	0.171	65.495	81.196	92.191	94.163	0
	191	60.4502	0	86.932	0	92.68	68.72	91.236	71.425	38.623	93.796	1.395	68.991	97.735	97.962	97.258	0
	192	56.6415	0	81.663	0	78.512	26.247	95.142	63.893	20.784	89.124	45.377	59.604	96.839	95.376	97.061	0
	193	48.8001	0.193	73.36	1.14	76.219	0.331	79.177	38.942	79.545	48.616	49.333	42.887	59.478	90.364	92.416	0
	194	50.1796	4.183	77.791	0	89.943	0.611	76.552	38.637	55.548	68.874	52.854	44.38	60.775	91.406	91.14	0
	195	54.2259	64.369	82.18	0	90.687	0.578	81.521	38.756	11.312	80.221	55.373	54.971	69.946	90.928	92.547	0
	196	59.5484	86.267	87.659	0	92.642	0	91.689	38.834	2.499	85.185	64.844	66.287	90.385	91.062	95.873	0
	197	59.9975	89.455	86.86	0	94.588	0	93.601	39.003	1.904	86.507	70.681	70.417	79.374	92.029	95.543	0
	198	60.1645	85.422	89.344	0.693	94.627	0.037	92.789	39.232	1.738	90.683	73.627	75.675	66.915	96.185	95.501	0
	199	61.059	86.635	91.232	0	93.925	0	91.436	38.844	1.379	90.285	76.76	78.006	74.287	95.923	97.173	0
	200	62.0624	91.367	89.663	0	82.39	0.001	94.781	38.933	1.371	91.864	85.152	82.986	75.259	98.427	98.742	0
	201	62.8441	94.942	83.542	0	78.989	0	93.852	39.264	1.398	90.372	66.81	87.785	73.412	97.785	98.608	35.903
	202	61.7551	92.803	88.538	0.004	82.169	0.03	81.805	39.403	1.593	92.058	78.105	83.149	71.676	97.8	95.947	21.246
	203	65.6667	90.201	86.578	0.217	82.522	0.64	80.087	54.063	1.954	93.859	85.905	86.669	74.846	96.584	90.792	60.083
	204	66.4171	97.267	86.266	0	82.147	0.782	88.017	63.661	2.278	86.205	82.424	89.456	68.27	77.422	92.478	79.584
	205	68.0387	97.065	83.922	30.022	84.734	0.407	93.595	35.332	2.37	92.614	84.39	89.014	66.358	72.648	94.895	93.215
	206	70.5352	96.9	82.767	54.703	87.257	0.041	95.171	35.267	1.989	98.907	84.581	88.206	66.009	73.679	94.072	98.479
	207	68.3911	90.185	70.764	73.088	82.11	0.706	95.449	36.948	1.498	87.525	71.632	86.582	66.581	73.543	93.021	96.234
	208	61.0033	81.874	53.796	50.401	75.052	2.079	57.823	85.314	1.24	85.714	76.753	93.145	58.925	73.151	50.977	68.806
	209	66.3341	69.815	80.067	49.823	76.783	2.864	82.049	90.158	0.913	89.961	76.907	94.743	59.251	79.819	72.858	69
	210	72.1669	79.705	83.863	91.638	79.636	2.684	84.913	92.497	0.987	88.441	79.172	94.953	62.163	83.716	72.604	85.531
	211	72.9971	83.394	83.591	89.644	79.556	2.461	85.349	93.932	1.253	87.022	80.879	91.551	63.208	86.164	78.087	88.865
	212	72.2428	78.33	81.91	72.987	86.353	16.286	77.442	95.156	1.325	86.006	82.354	92.263	64.266	86.407	80.867	81.69
	213	72.0117	71.679	74.674	77.674	87.307	52.523	76.324	94.495	1.177	83.007	75.786	92.435	57.98	87.768	81.719	65.627
	214	68.9789	73.751	76.086	61.743	87.485	43.799	67.326	88.633	0.858	85.34	76.213	93.249	53.394	86.365	77.099	63.342
	215	73.3958	81.175	78.696	68.568	86.14	65.166	79.652	90.669	1.648	87.397	78.84	94.954	61.402	84.012	79.063	63.555
	216	77.7861	88.82	87.158	85.226	81.6	86.963	91.624	96.498	1.408	91.689	84.27	98.997	65.044	86.965	73.841	46.688
	217	68.3915	86.094	84.327	60.268	80.177	58.037	93.442	90.097	0.361	85.828	82.672	98.316	76.068	84.164	0	46.022
	218	71.376	90.466	73.649	70.506	76.685	71.185	94.423	92.834	0.472	88.155	88.612	98.672	76.541	86.817	0	61.623
	219	68.2175	86.41	72.58	57.598	75.015	72.384	75.732	94.165	0.095	85.879	87.938	97.554	73.383	86.477	0	58.052
	220	67.9155	86.995	71.235	60.756	76.351	68.981	72.463	95.762	0.068	85.504	88.239	96.612	70.761	85.272	0	59.734
	221	73.0573	92.601	75.397	76.53	81.632	75.078	76.618	93.942	0.952	89.881	90.529	94.66	82.216	91.849	0	73.974
	222	66.4526	90.639	74.757	67.141	82.747	62.629	62.043	92.807	0.28	50.133	89.937	79.297	85.636	89.911	0	68.832
	223	70.2125	95.285	79.667	85.3	86.608	75.14	15.855	95.767	1.833	72.698	95.132	86.344	88.958	92.442	0	82.159
	224	68.8415	65.613	69.748	85.112	92.04	84.045	41.695	98.851	3.021	71.887	92.232	66.043	88.648	81.786	0	91.901
	225	55.8096	50.449	35.43	59.418	79.626	79.946	51.745	78.638	32.293	50.563	46.092	58.201	62.085	83.671	0	68.987
	226	56.1996	46.444	53.271	58.572	78.116	82.439	45.162	73.981	73.681	37.157	27.946	62.461	58.652	79.714	0	65.398
	227	64.905	61.905	58.974	86.992	77.221	84.796	68.441	81.453	89.454	27.706	33.905	75.102	70.359	83.056	0	74.211
	228	64.9741	41.919	63.392	88.357	77.942	82.253	69.11	83.636	92.232	16.211	52.255	76.834	72.036	81.754	0	76.681
	229	57.9105	21.919	9.98	83.539	67.087	79.595	50.23	80.257	89.396	14.197	44.867	88.871	72.083	79.302	0	87.334
	230	52.4842	11.679	1.478	72.121	75.964	71.324	22.519	79.08	93.084	24.955	19.416	77.536	67.809	80.989	0	89.309
	231	38.4571	11.368	1.227	26.865	67.372	38.192	11.976	75.666	66.885	14.882	6.753	43.846	67.233	86.072	0	58.519
	232	35.1277	10.447	0.605	17.149	69.649	28.011	8.45	67.206	67.376	13.767	5.832	41.131	67.156	72.888	0	57.248
	233	50	85.755	9.347	81.464	61.585	54.175	89.197	76.402	59.453	16.718	76.08	81.052	69.551	78.072	0	70.909
	234	60.6507	85.755	9.347	81.464	61.585	54.175	89.197	76.402	59.453	16.718	76.08	81.052	69.551	78.072	0	70.909
	235	68.0107	85.718	9.542	85.949	21.144	97.269	92.571	87.34	91.897	17.09	87.417	89.536	82.265	97.515	0	74.907
	236	68.9908	89.419	59.968	93.295	31.144	55.346	90.45	67.562	89.184	31.782	93.852	89.199	73.739	80.81	0	89.112
	237	67.7475	85.126	96.764	95.213	95.058	67.18	86.993	46.952	80.546	29.249	90.903	67.207	65.174	53.474	0	56.374
	238	64.5579	78.832	85.16	96.918	94.622	61.207	87.871	10.422	49.815	60.814	86.319	59.646	66.705	79.14	0	50.898
	239	62.873	76.56	79.81	96.445	92.36	29.555	79.54	0	52.551	78.268	79.22	58.972	70.026	87.844	0	61.944
	240	65.9555	75.253	73.918	93.52	94.231	29.477	71.825	0	68.219	95.272	76.006	57.774	72.33	90.017	0	91.491
	241	59.021	7.39	53.21	96.289	97.284	29.007	97.203	39.008	73.394	62.01	5.06	56.64	69.304	83.408	38.531	77.577
	242	66.5729	6.991	58.804	75.74	92.889	21.896	87.883	61.899	70.899	82.503	47.239	57.66	81.665	86.818	86.107	79.601
	243	70.6203	6.583	57.048	75.392	93.087	22.021	83.93	79.689	84.782	89.366	81.421	59.876	76.442	79.652	87.668	82.348
	244	67.7277	6.663	54.096	75.699	87.186	22.057	83.418	75.883	70.761	76.57	86.157	69.704	73.456	82.218	79.118	72.929
	245	68.1941	6.697	58.901	76.24	79.1	21.532	83.604	78.246	66.755	77.892	70.842	81.728	74.433	89.118	74.672	83.152
	246	69.012	6.708	70.105	76.758	80.606	20.964	75.309	82.627	64.159	84.985	56.995	81.635	74.338	88.831	84.267	86.893
	247	71.1329	5.819	83.402	68.681	81.417	47.18	68.967	86.259	64.682	87.25	71.779	79.074	61.551	85.394	89.1	86.438
	248	73.4633	5.671	79.811	70.285	55.091	85.43	73.374	84.589	67.537	93.71	71.617	88.693	61.848	89.504	86.178	88.611
	249	74.4092	5.809	76.274	71.537	51.953	87.939	74.302	85.75	66.712	79.018	70.434	91.713	90.495	90.956	86.227	87.019
	250	71.7721	5.566	83.525	67.613	30.801	96.202	72.548	86.672	68.134	81.228	68.053	70.178	86.611	92.563	87.907	78.98
	251	70.6583	4.895	78.695	63.593	26.717	98.696	63.898	80.556	70.726	83.893	73.365	65.358	85.071	90.365	97.615	76.432
	252	63.3407	5.123	74.923	66.143	27.182	75.566	65.966	78.425	73.23	7.511	77.505	66.705	81.376	86.277	83.794	80.385
	253	62.3968	4.713	71.42	63.398	27.879	53.351	60.776	90.64	77.935	4.924	83.464	66.3	91.41	86.949	69.108	83.685
	254	64.679	4.384	68.872	59.577	24.815	63.154	54.723	86.044	73.828	57.518	84.017	67.522	72.819	90.108	72.859	89.945
	255	60.6877	4.066	65.148	53.227	20.186	44.835	52.126	79.284	67.531	76.765	75.283	69.16	71.667	88.409	58.271	84.358
	256	42.9335	4.232	23.329	55.609	11.169	44.058	53.601	71.004	60.777	6.395	52.571	56.823	57.516	73.274	11.078	62.567
	257	40.2899	50.024	2.634	57.479	8.288	90.147	56.246	65.041	38.01	5.52	34.658	57.14	36.979	45.841	10.037	46.305
	258	41.8155	90.469	1.174	52.337	9.747	70.387	51.763	62.626	26.102	5.329	61.153	53.444	5.711	35.694	53.194	48.102
	259	42.1175	83.538	0.633	50.253	9.124	54.994	49.425	65.03	29.143	5.244	75.08	57.668	4.757	33.804	63.759	49.31
	260	42.1847	64.709	1.689	50.732	8.705	63.201	48.533	50.701	23.662	4.422	80.407	60.446	29.277	33.965	65.469	46.852
	261	42.8667	66.868	4.09	50.816	8.888	55.027	52.288	38.826	12.757	4.667	84.968	63.436	41.82	59.124	37.655	61.77
	262	40.2447	43.747	21.283	50.135	22.515	32.068	51.879	38.63	12.256	4.607	68.465	60.619	51.77	71.713	2.982	71.002
	263	34.6656	27.072	51.574	51.294	77.691	31.939	49.82	38.832	12.416	4.062	14.633	35.544	15.242	65.407	3.278	41.18
	264	31.0265	13.169	53.999	50.268	72.058	32.033	48.729	38.911	10.649	5.116	12.937	33.091	9.338	37.525	3.322	44.253
	265	34.7069	12.546	60.777	9.446	94.539	21.795	3.202	40.41	12.347	56.367	57.606	48.488	7.973	50.078	3.417	41.613
	266	31.9099	11.17	12.273	8.92	70.465	21.355	3.216	40.641	12.394	68.266	58.432	64.832	7.226	49.097	3.325	47.037
	267	32.7623	11.031	9.924	8.511	64.606	17.052	3.32	60.226	12.342	64.292	42.149	82.273	7.152	48.52	2.999	57.038
	268	29.732	9.697	8.606	8.339	69.434	14.057	3.072	73.782	12.296	54.43	3.231	77.272	6.86	49.073	2.748	53.083
	269	30.6281	7.366	8.652	8.45	77.254	14.02	3.047	65.483	12.309	17.704	3.67	75.791	6.621	91.853	2.557	64.645
	270	26.9339	6.265	8.563	8.316	55.396	13.968	3.037	61.789	10.9	15.081	3.776	47.012	6.748	88.143	2.263	72.752
	271	30.5959	29.21	8.54	7.207	8.957	13.788	46.415	61.468	10.5	15.147	32.27	45.85	5.676	95.734	2.079	76.098
	272	33.1296	76.411	9.916	8.092	10.25	13.865	67.016	40.589	10.563	22.282	60.182	46.062	4.301	51.521	1.848	74.046
	273	41.2871	56.389	28.944	7.906	12.151	48.546	89.656	38.641	10.976	72.873	77.161	47.71	4.33	42.458	2.04	79.525
	274	47.8263	62.257	76.968	8.599	14.853	78.146	85.205	38.945	11.363	67.004	92.64	50.13	5.107	41.573	2.228	82.376
	275	49.3741	39.512	94.171	9.636	16.642	74.775	88.143	39.325	20.456	30.66	95.384	50.725	31.617	42.158	24.545	82.862
	276	50.1878	22.179	92.104	25.589	11.829	34.255	18.237	39.585	81.281	6.274	98.011	48	68.183	42.296	79.997	84.997
	277	50.7723	16.784	64.327	85.738	7.229	34.428	5.594	39.741	84.469	5.476	97.932	48.4	66.175	41.342	77.996	85.953
	278	45.6999	14.535	56.813	74.063	7.707	32.578	5.082	39.756	86.072	4.417	88.321	47.008	60.897	39.888	64.277	64.085
	279	44.2016	14.413	58.239	81.096	9.058	44.057	4.562	39.819	90.769	4.197	54.708	45.043	47.447	39.102	66.946	63.568
	280	40.1902	14.078	21.937	66.834	13.356	38.17	4.042	46.193	78.749	60.144	16.68	43.258	43.964	38.161	67.449	49.838
	281	47.7349	13.818	12.685	87.295	84.284	17.027	3.397	73.761	59.747	80.424	27.344	76.354	22.184	37.386	73.283	47.034
	282	49.7776	12.62	11.221	68.741	77.478	20.814	3.155	69.963	56.615	86.899	79.129	82	9.589	36.26	74.671	57.509
	283	55.3805	12.57	8.976	66.213	81.365	62.095	2.865	79.654	55.287	89.684	83.784	84.437	9.611	36.658	92.531	64.977
	284	58.3027	13.033	22.523	64.679	77.413	57.379	3.442	89.253	59.818	74.138	87.851	84.319	22.735	38.536	90.382	89.039
	285	67.2243	9.232	76.62	86.64	79.764	86.504	4.276	95.804	65.266	33.947	87.372	95.154	68.299	40.796	90.558	88.132
	286	68.5107	9.45	89.61	82.83	83.03	91.35	4.187	93.86	65.013	39.484	75.321	97.336	73.65	41.11	89.639	91.791
	287	68.5492	43.426	84.797	74.862	86.464	71.035	3.885	83.067	69.956	58.259	67.198	91.679	69.074	54.473	84.259	85.804
	288	76.7611	87.719	89.452	87.349	77.278	80.474	4.027	87.911	91.326	62.563	78.624	94.388	76.488	73.501	84.237	76.08
	289	71.8231	87.888	71.028	90.167	43.97	87.053	9.183	84.898	56.76	55.516	86.526	71.915	68.821	70.797	95.665	97.159
	290	76.1885	86.201	78.987	83.786	56.777	94.653	8.306	83.279	53.634	76.195	91.158	76.644	82.477	78.914	95.615	96.201
	291	74.9787	75.71	81.166	78.719	56.641	87.335	7.674	81.709	62.975	89.338	89.335	74.966	77.874	81.187	94.943	85.109
	292	67.6669	58.318	79.357	63.601	54.305	90.881	7.644	70.368	59.969	66.994	88.48	51.967	69.213	83.319	95.823	74.765
	293	44.5753	18.584	75.318	42.921	33.426	77.636	7.346	66.148	42.147	15.008	53.39	44.719	28.476	67.618	43.597	52.295
	294	42.4657	14.866	65.829	24.904	26.383	84.878	7.674	72.933	63.853	14.228	74.295	43.756	16.952	71.889	21.437	33.109
	295	35.7931	13.804	69.511	15.646	22.624	74.496	6.646	86.289	35.857	12.394	23.279	42.066	14.858	70.989	12.345	36.092
	296	33.4205	12.151	72.546	13.776	23.007	54.522	5.757	93.796	16.973	9.137	13.349	39.278	41.404	62.719	9.326	33.566
	297	43.5503	10.943	72.158	16.222	55.766	76.267	6.492	86	16.593	29.845	19.074	33.325	45.881	69.484	59.947	55.257
	298	54.9707	11.239	83.655	48.531	84.844	82.118	7.973	77.363	17.848	34.188	49.232	63.241	60.095	83.359	91.319	29.555
	299	56.2158	12.457	66.644	70.385	84.417	68.068	8.873	79.169	18.763	13.136	68.42	75.968	72.351	85.435	94.763	24.388
	300	61.3872	13.573	73.804	82.966	84.31	77.731	9.059	81.169	15.861	7.382	78.87	84.137	79.171	87.724	89.789	55.262
	301	61.8204	12.474	28.545	91.852	90.962	83.6	8.928	81.178	15.699	6.457	95.024	52.592	86.702	94.218	89.93	89.145
	302	49.9823	11.162	6.556	67.241	88.153	81.426	8.965	56.012	15.919	6.974	71.819	30.602	43.691	95.545	72.892	92.778
	303	39.5	9.95	7.092	56.6	72.556	63.822	8.92	53.09	15.97	6.506	11.381	48.965	9.755	94.826	47.791	85.276
	304	34.5456	16.756	7.237	50.326	59.971	38.823	9.096	46.567	13.901	6.401	11.43	73.548	46.808	56.383	10.393	70.544
	305	31.8077	67.902	7.221	51.838	52.235	34.218	9.285	32.28	13.137	38.731	12.079	26.473	29.367	33.753	8.451	60.145
	306	23.719	59.616	6.626	25.967	34.898	19.798	9.129	32.248	13.169	24.729	12.04	28.203	8.826	33.657	7.912	38.967
	307	19.4663	11.16	6.379	19.37	23.658	18.768	8.989	32.229	13.169	34.505	11.135	29.292	8.864	33.359	5.897	35.22
	308	18.9933	9.961	5.895	18.961	22.054	18.204	8.228	31.983	12.572	43.508	9.854	26.507	7.937	31.692	5.432	32.112
	309	18.0436	9.434	5.413	14.128	22.24	14.093	7.432	31.732	10.876	51.756	8.574	24.846	7.038	29.666	4.113	29.313
	310	19.5955	7.763	5.761	14.67	28.207	14.326	25.565	31.788	9.465	57.853	8.573	20.061	6.237	29.894	3.957	29.812
	311	25.1916	8.322	6.618	16.563	75.178	15.171	69.122	32.055	10.134	57.18	9.541	3.648	6.489	31.209	4.387	32.257
	312	22.319	7.996	6.435	12.68	80.721	14.843	82.58	31.883	9.73	5.838	9.757	2.08	6.404	30.171	3.545	30.122
	313	33.2946	84.631	91.582	12.115	96.45	14.918	69.037	39.781	8.614	5.037	7.262	0	7.769	32.545	3.732	25.946
	314	30.8989	74.7	86.84	10.615	97.345	12.29	60.321	39.571	8.18	2.695	6.713	0	6.281	31.371	3.203	23.358
	315	28.7946	61.584	89.706	9.262	97.583	12.391	23.139	39.769	7.182	2.767	6.759	0	6.884	47.587	3.441	23.865
	316	35.4688	64.791	94.7	10.544	99.19	13.995	28.056	40.02	7.079	2.262	7.072	0	6.71	81.524	51.663	24.426
	317	32.329	56.054	86.908	9.607	97.006	13.846	32.715	39.959	6.871	1.573	6.517	0	6.278	83.713	20.995	22.893
	318	32.2145	54.172	88.14	9.5	95.606	13.947	32.776	40.122	7.012	1.32	7.216	0	6.439	90.905	12.867	23.195
	319	36.9485	58.565	76.984	31.633	89.651	12.999	28.121	40.398	7.416	1.92	73.346	0	4.272	92.39	12.367	24.165
	320	37.3617	46.707	78.228	74.653	88.334	12.845	6.834	40.504	7.443	1.988	80.658	0.044	3.72	79.457	8.461	30.549
	321	31.4751	40.535	85.051	62.621	59.39	13.209	7.513	40.746	7.504	1.845	48.082	1.464	5.111	38.85	8.501	51.704
	322	38.0551	41.675	84.163	74.446	46.468	44.397	6.053	40.996	7.678	1.954	54.042	36.02	4.855	36.123	47.592	44.365
	323	44.8316	31.639	82.006	90.006	25.512	72.683	6.159	41.096	6.762	1.931	73.352	44.318	4.528	36.226	93.326	62.93
	324	43.3947	28.968	84.125	74.942	13.774	68.576	5.386	41.193	6.71	1.918	74.933	83.754	4.616	36.661	76.596	48.768
	325	44.91	22.558	79.557	69.076	11.913	68.649	4.603	41.125	6.549	1.498	77.794	92.365	4.272	35.06	83.209	75.422
	326	49.0259	20.921	79.69	55.107	12.462	82.769	3.752	69.033	6.598	1.497	85.798	96.674	4.411	34.792	97.257	84.628
	327	39.6899	14.989	73.762	34.15	16.109	48.812	3.417	87.487	6.34	1.228	88.508	75.45	3.619	33.805	20.914	86.759
	328	36.1058	15.068	72.939	25.823	17.142	42.509	3.522	88.631	6.402	1.126	88.034	60.384	3.227	33.579	2.541	80.66
	329	38.8736	18.768	71.713	26.867	15.019	46.649	3.142	94.865	6.752	1.335	95.66	74.467	3.204	33.819	2.296	88.548
	330	40.3338	18.379	70.669	19.803	11.465	75.37	3.012	85.423	7.177	1.321	93.863	97.66	3.782	33.636	1.668	81.779
	331	39.0318	17.377	64.656	17.322	12.149	42.307	3.052	82.613	67.754	1.11	80.324	83.242	4.296	33.385	1.337	74.553
	332	39.4751	19.105	65.173	17.899	18.54	41.685	3.304	82.849	86.098	11.932	82.64	32.319	4.584	33.652	1.536	90.81
	333	44.5636	23.288	67.631	12.478	20.487	29.628	3.077	77.315	92.316	58.452	75.582	28.465	37.309	56.7	1.561	84.165
	334	43.7311	32.063	72.588	12.219	21.745	28.88	3.048	67.936	84.969	80.428	30.3	29.249	58.082	68.804	1.183	64.472
	335	43.8327	18.037	75.502	12.392	39.453	26.296	2.884	46.295	71.911	87.176	11.948	26.899	89.514	89.341	0.704	59.138
	336	49.0933	26.895	87.875	14.845	84.188	27.046	3.7	46.397	66.644	64.62	10.306	25.752	97.364	92.964	1.082	86.721
	337	49.3469	49.458	6.703	77.272	87.522	25.086	3.257	43.258	44.303	57.637	11.551	18.911	92.045	87.136	49.091	86.973
	338	54.0817	87.113	6.628	78.806	89.551	23.888	3.262	43.157	56.555	89.984	11.054	16.054	83.419	91.458	49.938	80.358
	339	52.8583	66.011	6.486	78.68	90.956	21.674	2.696	43.33	74.69	84.63	11.206	15.014	83.848	96.49	49.555	67.608
	340	47.8189	13.936	6.28	72.939	94.686	21.853	2.517	43.571	84.891	64.337	11.218	13.842	66.785	95.091	46.563	78.774
	341	43.2921	11.285	6.488	75.084	91.764	22.275	2.616	43.831	70.736	56.961	12.212	13.469	12.121	89.147	62.129	79.263
	342	35.2151	11.8	6.174	70.439	92.619	20.555	2.704	43.79	40.799	17.666	13.009	12.019	8.132	64.617	66.307	57.597
	343	31.1907	12.078	5.367	55.36	91.638	14.871	1.886	43.739	29.219	9.299	61.236	9.067	6.209	44.373	59.324	24.195
	344	31.7583	12.287	5.312	57.801	88.317	14.898	1.859	61.489	13.974	4.719	87.352	9.409	5.42	34.262	60.4	18.876
	345	32.9385	9.35	5.315	58.075	72.455	14.922	1.783	81.353	10.314	24.21	95.389	10.1	5.176	33.352	52.77	19.513
	346	33.2141	7.894	5.703	58.283	74.645	15.006	1.693	77.755	8.98	33.08	98.735	8.97	4.537	32.72	51.052	19.158
	347	22.5987	7.375	17.713	42.123	45.211	14.716	0.793	75.778	7.45	16.581	19.99	10.867	5.308	31.178	27.639	16.258
	348	27.6341	8.206	20.243	46.917	29.164	13.99	1.349	73.165	7.594	68.722	5.129	25.374	6.812	32.894	55.951	19.002
	349	28.661	6.05	30.899	50.17	19.461	14.506	1.909	65.208	8.082	19.857	5.395	69.2	7.989	33.84	76.825	20.524
	350	30.9711	5.87	66.616	54.427	24.038	14.556	2.007	58.543	7.391	15.692	4.827	61.853	8.045	33.922	86.485	20.294
	351	26.3863	6.146	81.835	58.012	27.959	14.458	2.038	45.48	7.024	13.713	4.905	34.26	7.873	33.978	0	58.114
	352	32.8633	5.24	57.652	53.438	20.278	13.755	1.849	44.554	6.838	10.576	5.314	61.705	7.698	45.817	85.117	73.119
	353	39.6254	4.154	67.264	53.586	18.185	55.442	1.844	44.783	6.966	3.667	6.019	84.466	7.667	77.261	79.108	83.969
	354	41.0519	4.339	68.548	46.754	18.426	65.242	1.827	44.98	6.527	3.462	6.695	89.699	7.683	80.681	79.602	91.313
	355	41.2357	4.47	71.838	44.694	18.923	56.082	1.787	45.135	5.931	3.323	6.743	90.575	7.784	86.599	79.015	95.637
	356	41.5409	4.466	66.26	42.528	19.335	51.901	1.699	58.745	5.898	2.771	20.26	92.599	6.936	86.767	74.991	87.958
	357	51.1021	4.473	78.987	38.652	21.751	51.511	49.758	93.517	5.816	2.097	77.868	94.945	3.824	86.068	65.783	91.481
	358	60.7241	4.612	82.557	39.574	76.959	84.989	85.65	96.778	5.889	1.98	85.265	87.488	2.923	83.641	82.291	90.266
	359	59.4469	4.361	80.4	37.133	84.05	76.438	82.491	97.145	5.541	1.03	84.257	81.849	2.174	85.087	80.482	89.266
	360	58.3233	3.652	87.217	32.489	84.712	76.465	79.444	92.665	4.713	0.802	83.522	78.136	1.815	84.992	75.016	89.21
	361	48.1847	4.084	74.732	2.884	76.598	75.771	74.931	87.521	4.821	0.598	83.398	89.625	1.151	82.044	0.627	63.985
	362	51.4492	4.38	79.433	2.704	81.005	84.356	87.348	91.881	5.032	0.708	86.65	91.362	2.696	83.63	0.795	69.758
	363	52.3235	4.04	75.036	3.417	80.574	88.385	85.135	92.36	5.359	0.994	84.697	90.038	1.524	86.529	0.957	85.807
	364	52.3553	3.946	73.436	4.537	90.203	81.804	84.876	95.333	5.824	1.026	84.878	82.254	1.969	85.678	1.233	88.332
	365	50.0276	3.926	74.172	4.263	93.21	80.283	83.146	90.027	5.778	0.84	84.138	72.371	1.772	83.735	1.148	71.605
	366	49.9403	4.036	64.085	4.874	93.836	74.045	84.046	90.066	4.799	0.819	86.497	81.381	2.384	84.146	1.147	72.944
	367	57.2223	45.336	74.561	35.009	92.42	75.312	86.315	89.37	4.933	33.3	87.407	77.763	2.164	82.028	1.205	71.212
	368	62.2125	82.093	79.32	52.542	93.243	77.51	84.092	85.685	4.859	60.4	83.525	80.053	1.566	81.501	1.116	65.682
	369	60.1591	86.945	82.504	59.604	85.44	56.595	69.98	82.82	4.576	68.456	71.656	77.828	11.073	81.229	0.742	62.938
	370	65.7121	95.794	81.927	52.47	79.276	65.701	80.118	90.088	4.465	74.886	80.964	80.109	48.597	85.706	0.48	65.1
	371	66.7898	89.666	67.774	48.897	71.58	64.1	82.623	91.709	4.85	88.769	89.99	83.766	58.301	82.927	0.703	76.192
	372	67.0526	86.846	70.035	48.808	74.128	62.226	83.934	88.494	4.654	76.279	87.484	88.151	63.514	85.36	33.469	52.407
	373	69.0642	84.049	71.751	57.198	82.504	64.136	86.395	83.157	4.228	62.918	82.114	89.607	68.718	88.86	57.299	53.029
	374	64.2949	71.531	55.047	51.908	80.787	53.387	81.213	75.815	4.124	59.191	75.103	80.41	61.407	86.445	80.369	47.686
	375	65.0377	72.64	60.301	54.735	84.818	60.84	77.423	76.88	4.18	61.31	69.628	80.542	57.895	68.161	93.636	52.576
	376	67.3815	81.17	65.155	62.361	88.084	62.742	83.398	77.502	4.346	52.77	72.469	83.581	59.618	67.628	91.575	58.324
	377	70.2562	87.945	64.911	63.697	90.102	63.963	84.867	78.638	4.317	60.176	76.261	82.631	72.67	70.382	90.777	62.506
	378	75.7627	81.183	85.552	75.32	93.583	68.467	87.203	82.585	4.609	66.741	86.697	89.868	85.257	72.217	97.17	59.988
	379	76.5423	80.493	82.094	83.113	83.892	73.21	90.091	91.781	4.548	71.648	87.974	96.495	73.605	69.922	97.236	62.032
	380	71.4469	80.254	75.899	67.973	81.689	67.283	85.444	90.195	5.396	57.129	85.745	92.242	75.211	72.137	77.27	57.837
	381	79.6209	77.204	84.958	73.654	77.387	63.066	94.767	94.396	78.133	58.87	87.34	85.548	83.295	77.582	92.16	65.953
	382	82.6587	80.029	93.449	84.825	75.851	71.324	94.949	94.477	92.779	56.467	80.614	87.572	81.247	81.347	98.598	66.353
	383	70.0727	82.973	67.342	61.847	65.899	43.727	81.251	81.057	74.896	53.664	65.194	71.034	68.668	76.396	89.305	67.838
	384	65.3265	81.522	70.352	71.516	62.565	21.452	79.018	74.962	70.45	51.912	59.603	57.244	58.41	76.764	81.714	62.414
	385	72.2535	68.244	74.12	72.93	88.045	43.91	81.216	81.083	77.341	58	62.602	76.25	65.432	82.814	89.013	62.803
	386	72.1097	68.954	68.931	72.803	73.501	55.565	81.834	77.348	66.907	61.419	66.599	64.648	84.245	83.772	90.766	64.354
	387	74.2333	62.142	72.616	78.136	78.271	69.433	83.907	78.788	72.315	62.994	70.48	61.65	77.635	90.241	91.103	63.788
	388	77.3507	64.008	73.085	65.811	83.831	73.511	86.24	80.152	93.521	69.238	78.502	81.879	75.102	83.03	83.17	69.181
	389	76.1201	68.495	73.915	70.839	79.669	77.037	88.683	81.584	79.416	70.686	84.044	56.793	72.157	84.523	82.371	71.59
	390	79.4984	71.813	78.059	81.326	78.147	74.326	90.441	82.104	82.625	72.798	87.263	66.513	79.073	90.024	84.93	73.034
	391	79.8467	73.916	88.526	72.684	74.82	70.084	94.799	82.201	81.331	78.235	83.666	84.19	71.447	76.67	91.135	73.997
	392	77.2383	74.242	85.824	72.495	70.77	63.153	86.251	81.786	69.469	76.908	73.035	86.811	76.922	78.22	91.196	71.492
	393	59.7195	50.867	56.217	36.327	69.738	29.159	65.223	81.85	38.528	71.968	52.918	72.549	63.093	76.67	69.775	60.91
	394	52.8551	52.672	48.116	35.582	78.425	31.05	4.731	83.435	39.093	69.502	38.445	58.08	54.627	70.291	79.836	48.941
	395	55.9399	62.286	48.201	52.179	54.402	35.799	3.924	83.411	31.878	61.711	39.45	72.036	72.035	74.181	83.322	64.283
	396	62.0624	70.863	58.894	56.837	80.765	42.353	4.032	80.852	43.952	64.279	44.573	61.318	79.318	76.336	89.326	77.238
	397	69.7459	80.266	67.709	62.269	87.14	53.558	17.188	87.605	58.32	75.672	55.094	62.253	70.073	87.996	89.657	91.389
	398	78.8457	86.824	63.674	81.482	82.245	67.691	68.389	84.589	69.013	85.393	61.461	81.423	74.495	88.81	94.69	92.507
	399	79.7149	83.772	63.317	85.736	85.348	72.834	69.063	83.551	72.292	89.931	65.673	69.35	79.993	88.948	95.884	90.032
	400	82.2187	83.163	75.848	88.678	93.687	75.526	71.757	82.833	73.498	91.554	69.766	73.473	85.004	90.307	94.332	83.854
	401	80.7826	82.302	76.576	76.32	80.828	88.722	69.398	82.801	71.011	92.667	74.346	81.793	75.695	88.726	94.794	75.76
	402	80.2921	88.949	67.499	78.728	84.176	76.826	74.425	82.092	77.555	95.193	89.072	72.711	74.645	87.799	78.875	75.837
	403	81.2769	89.057	70.202	73.485	70.861	81.965	78.319	81.252	81.254	96.113	92.781	79.628	72.886	90.76	83.013	77.578
	404	81.6615	80.346	72.136	63.177	72.421	79.754	80.547	81.672	89.168	96.5	87.684	85.475	82.132	90.999	84.135	78.777
	405	78.4122	72.384	73.719	66.944	70.156	76.391	77.684	80.591	86.455	97.215	69.45	84.43	72.08	89.263	84.977	74.444
	406	75.7041	69.235	74.084	73.945	70.784	52.659	79.242	80.609	80.344	97.099	64.798	81.497	63.113	91.435	85.464	71.254
	407	77.0435	65.535	69.613	56.222	72.104	67.018	77.791	80.88	82.564	95.812	83.614	91.885	65.962	92.912	81.869	71.871
	408	76.9893	66.83	69.731	44.105	73.653	64.071	87.155	88.71	80.264	94.1	77.939	92.029	72.891	92.209	81.969	69.183
	409	85.2033	86.218	79.62	81.743	74.666	81.565	95.208	97.71	72.087	93.557	89.785	82.784	90.96	82.145	83.56	86.442
	410	85.9728	89.729	58.115	81.73	61.515	85.221	96.419	95.495	86.306	94.69	98.179	90.006	95.7	84.819	86.117	85.551
	411	85.4781	94.591	79.74	73.495	70.353	84.862	89.581	87.323	76.627	77.833	91.701	93.277	95.259	86.846	86.183	94.501
	412	77.8593	59.874	75.824	70.023	86.906	85.168	85.269	86.664	46.675	64.629	85.829	76.039	90.803	83.601	85.755	84.831
	413	80.9551	79.008	69.794	79.04	83.679	87.914	83.117	78.381	64.884	88.388	88.075	78.987	84.151	88.942	86.072	73.894
	414	73.1011	57.735	69.835	72.633	79.127	80.247	84.912	77.045	55.1	80.884	76.527	78.973	78.307	80.636	84.587	39.968
	415	63.3413	13.722	64.288	65.231	78.307	68.642	79.175	72.713	38.036	73.321	68.755	61.255	71.136	68.658	80.155	46.726
	416	61.3479	3.963	61.251	60.273	82.867	69.453	77.223	63.172	41.634	80.653	68.094	54.982	70.691	70.44	76.202	39.321
	417	68.2534	2.991	71.385	73.071	88.354	78.828	83.43	68.781	48.314	87.652	75.202	58.996	73.662	75.06	85.15	52.925
	418	71.9423	34.69	70.957	65.412	87.973	80.943	72.798	63.388	49.93	97.089	81.577	59.655	73.873	90.779	94.518	55.552
	419	73.2049	51.281	70.457	79.739	91.915	73.011	71.581	62.197	56.368	88.764	74.51	61.254	79.223	88.073	95.703	53.997
	420	71.1671	68.517	68.113	68.404	86.701	70.85	71.444	42.918	57.942	78.132	62.989	63.092	82.125	95.471	92.494	58.314
	421	71.1101	55.814	79.759	75.003	86.586	71.92	75.768	41.346	55.726	71.992	63.339	71.826	91.198	66.206	97.267	62.902
	422	68.6635	42.589	81.16	72.397	84.318	72.985	68.826	41.212	54.786	77.285	68.75	74.852	88.541	69.054	74.657	58.541
	423	69.0612	54.917	90.112	57.691	76.287	72.861	65.787	41.473	56.494	81.7	72.243	77.061	84.108	69.61	77.493	58.081
	424	68.4327	60.376	63.354	66.646	71.631	61.251	65.795	64.61	61.881	78.017	70.388	67.287	76.546	72.928	79.375	66.405
	425	69.0166	44.082	65.843	72.037	74.53	65.44	67.115	80.021	64.051	77.045	76.091	54.115	81.151	73.728	73.364	66.636
	426	69.7038	41.049	66.348	70.987	83.038	71.248	70.65	82.653	62.556	81.96	81.898	36.02	84.417	74.783	72.747	65.203
	427	70.7844	45.575	70.95	80.664	77.571	74.382	74.346	85.229	64.115	83.748	82.584	12.063	84.367	77.835	82.805	65.532
	428	72.7355	51.962	70.396	72.431	86.687	83.055	73.036	81.951	66.292	84.095	83.971	19.44	84.148	79.814	86.712	67.043
	429	77.4885	56.559	72.054	78.441	87.523	88.776	73.267	82.151	67.565	75.667	85.018	66.369	84.208	81.432	93.309	69.988
	430	79.562	61.321	68.76	77.623	88.397	94.032	72.471	82.668	61.995	80.194	88.712	70.106	87.293	84.159	93.861	81.838
	431	78.5365	63.62	69.228	75.084	89.051	89.918	77.941	82.553	63.394	85.376	86.608	62.815	89.549	83.763	91.426	67.721
	432	77.5428	52.729	71.839	79.311	84.386	93.491	81.054	85.931	63.462	86.814	82.026	51.916	88.746	81.941	91.362	68.134
	433	81.7967	64.345	89.159	73.058	95.606	71.241	90.616	88.396	93.229	82.095	85.433	49.967	70.082	88.875	97.191	87.658
	434	80.6203	61.453	88.852	70.357	93.314	72.402	90.584	88.881	94.357	83.577	89.626	50.909	62.544	87.7	97.553	77.196
	435	72.8851	58.021	87.826	70.448	80.045	69.642	93.831	86.416	79.89	81.626	86.489	40.211	58.323	86.001	91.255	23.253
	436	75.5777	65.406	92.231	71.784	91.717	73.051	76.445	82.73	74.702	81.299	88.913	45.83	62.42	85.61	92.139	49.388
	437	79.4435	73.59	92.645	66.701	94.052	76.274	75.647	86.754	78.622	83.259	95.938	49.657	68.764	85.274	93.884	70.591
	438	82.1657	73.937	93.403	72.302	94.691	83.227	83.653	87.811	81.599	84.188	94.814	54.342	70.249	86.729	93.853	77.688
	439	81.185	67.402	93.235	73.065	95.851	81.393	87.977	87.06	80.041	84.266	83.697	57.527	69.648	87.564	94.486	74.563
	440	79.0171	70.387	89.5	68.504	88.259	70.752	86.04	85.674	86.932	84.069	73.086	54.1	67.255	88.403	96.673	75.622
	441	78.7811	76.356	84.027	65.66	85.245	75.626	82.312	85.633	92.979	85.578	78.721	39.1	65.625	93.815	96.131	74.908
	442	82.9678	83.596	86.491	73.638	88.813	78.084	87.88	90.486	91.017	87.949	70.401	54.908	71.076	91.766	95.609	92.803
	443	81.1091	84.78	87.001	55.217	88.064	76.447	91.117	92.931	88.818	91.907	63.359	67.162	69.508	79.831	94.356	86.139
	444	80.9274	83.514	95.72	62.709	81.802	57.663	72.412	94.928	84.434	91.049	72.432	75.922	81.356	89.389	93.748	76.833
	445	81.9835	86.552	87.06	70.591	69.226	68.902	78.611	95.377	79.017	92.22	79.48	82.368	77.578	95.227	92.52	75.023
	446	82.7375	89.197	89.029	90.258	66.564	66.216	81.278	98.278	74.003	92.511	78.42	94.667	74.086	91.338	77.259	77.958
	447	80.8815	76.423	93.928	78.515	68.675	65.621	81.856	95.904	67.616	91.778	77.107	93.942	70.664	91.039	84.437	75.718
	448	81.3996	78.07	92.176	86.878	72.197	65.001	83.997	93.469	65.57	92.62	76.737	90.222	71.831	91.646	83.49	77.09
	449	74.5024	64.267	87.043	65.557	69.732	61.753	81.455	86.77	61.242	79.851	73.305	80.53	71.951	83.02	83.633	67.427
	450	74.7613	65.061	89.057	81.616	62.749	65.997	87.687	84.732	71.384	86.776	74.126	65.615	72.659	81.899	85.523	46.538
	451	68.4587	70.767	88.172	66.272	55.48	66.418	76.416	83.877	70.207	67.237	65.764	66.647	63.109	82.304	82.214	21.996
	452	58.4605	57.535	83.561	50.268	48.843	52.747	72.765	79.654	64.212	48.049	48.743	67.679	47.856	71.978	75.931	7.086
	453	65.9346	62.217	86.461	64.016	69.605	59.773	83.825	81.632	69.804	64.129	61.512	67.307	54.564	77.618	80.874	5.682
	454	67.6137	64.512	87.358	62.048	68.47	63.632	86.543	81.029	72.73	59.868	66.254	74.913	55.338	81.438	85.252	4.82
	455	74.4691	72.804	89.248	74.699	73.424	78.111	86.864	83.262	80.142	74.106	78.424	78.425	65.389	84.902	92.103	5.134
	456	73.1267	70.633	89.535	60.921	73.269	79.108	81.072	80.322	83.36	76.4	77.532	81.336	64.545	85.353	89.104	4.411
	457	75.6416	67.198	69.556	73.267	76.957	89.912	78.483	85.84	74.875	89.301	88.833	75.939	81.375	89.991	88.37	4.727
	458	79.3907	71.663	70.41	88.297	80.031	90.612	84.741	89.987	83.445	76.292	97.229	84.748	85.953	91.78	89.923	5.749
	459	68.66	55.954	68.623	69.604	67.662	76.994	57.299	90.69	76.212	48.317	87.215	70	79.596	87.7	88.013	6.021
	460	66.7812	70.58	71.275	82.221	76.731	78.179	71.033	90.127	43.765	14.587	83.897	55.37	75.738	90.101	91.865	6.249
	461	71.8641	73.668	74.034	90.911	80.484	77.932	80.478	96.185	43.064	27.368	91.068	70.035	79.845	92.384	94.073	6.433
	462	71.8043	48.534	76.478	84.31	76.914	80.447	81.423	93.802	29.988	75.212	93.963	58.022	85.423	93.767	92.317	6.464
	463	66.7377	12.943	72.45	80.114	78.123	74.997	76.617	86.835	65.543	79.331	89.315	17.04	85.586	88.408	87.328	6.436
	464	66.1763	11.4	74.497	84.967	82.549	79.386	80.713	88.702	69.587	36.435	92.664	15.34	88.991	90.412	90.667	6.334
	465	66.0717	10.449	74.685	82.322	85.612	81.033	82.656	88.77	74.879	13.241	97.581	14.971	93.397	93.054	92.14	6.286
	466	66.7176	10.577	74.407	83.349	86.341	78.361	84.227	87.87	72.389	8.521	96.644	15.282	87.575	95.057	93.042	27.122
	467	66.1775	10.71	73.426	71.697	94.505	81.753	83.108	86.302	75.103	15.255	95.078	13.387	86.364	96.299	71.748	37.927
	468	68.0387	10.879	77.029	81.585	87.373	84.616	86.763	88.573	73.591	25.087	53.762	38.642	83.116	92.027	74.023	63.515
	469	73.7527	61.574	81.631	92.719	92.698	87.576	90.338	91.27	77.465	10.342	15.63	55.848	85.727	93.111	85.305	85.056
	470	73.8517	74.257	94.402	88.433	85.239	73.186	89.799	89.94	81.086	5.099	13.175	65.648	86.368	94.492	86.752	79.899
	471	76.2041	77.621	86.92	92.795	79.307	64.428	93.432	90.251	85.587	2.511	79.773	75.64	89.976	95.648	89.321	39.851
	472	72.6246	62.165	76.204	77.211	75.817	68.237	80.006	85.943	84.806	3.335	88.025	76.83	82.348	91.424	86.636	50.382
	473	78.6501	70.896	78.36	79.168	78.53	70.659	69.871	87.077	97.189	37.689	87.813	82.849	83.771	94.506	88.081	73.292
	474	64.7751	66.366	64.02	57.593	70.549	70.324	34.598	79.063	92.563	7.047	78.703	81.858	70.086	92.291	69.18	37.385
	475	53.2253	72.566	52.584	38.965	66.96	75.151	28.076	73.074	37.717	6.975	78.39	87.849	26.133	90.213	28.106	35.621
	476	48.093	91.218	62.955	28.907	65.95	82.721	11.763	64.364	13.929	7.207	79.963	95.743	7.49	90.165	15.274	3.746
	477	46.0483	73.474	53.643	25.018	70.458	77.475	6.706	43.925	8.918	5.551	55.259	85.129	39.085	86.805	11.048	48.23
	478	38.0484	31.892	13.269	15.48	66.12	58.796	5.098	42.191	8.381	16.89	34.598	75.76	63.331	66.437	28.365	44.118
	479	25.3927	14.016	9.771	11.132	51.647	55.217	4.565	42.362	8.518	14.212	9.176	34.436	35.229	41.308	40.06	9.241
	480	21.9959	10.62	9.445	33.73	32.34	40.617	3.881	42.612	7.69	10.096	3.538	11.284	11.756	30.402	10.531	71.396
	481	25.4711	14.969	18.993	47.134	39.709	49.003	79.158	51.617	7.984	15.572	3.816	15.115	11.619	0	8.591	18.787
	482	27.1981	14.8	18.436	19.633	39.98	49.188	71.178	51.916	7.611	15.645	3.35	13.722	10.879	0	8.561	83.072
	483	25.6693	14.336	17.821	4.704	40.601	49.731	64.239	51.984	6.45	4.909	3.146	13.435	10.133	0	8.483	95.068
	484	30.7769	14.661	18.384	5.286	63.864	84.843	70.481	52.179	6.855	15.729	3.709	8.777	10.353	0	8.655	97.878
	485	34.7884	14.1	18.674	4.483	90.746	39.998	62.179	63.236	7.042	82.061	2.874	1.929	9.261	0	41.744	83.499
	486	38.4836	13.95	17.868	5.148	93.332	31.296	58.403	85.844	5.807	85.442	3.566	0.58	6.62	0	94.485	74.913
	487	34.1573	13.948	16.46	1.628	93.82	16.007	50.137	54.819	5.559	92.804	2.878	0.002	6.321	0	94.597	63.379
	488	33.1226	15.44	29.574	1.979	87.569	12.736	52.888	49.831	5.782	72.575	3.071	0.223	6.707	0	97.004	61.46
	489	27.8993	15.633	96.16	2.157	94.989	13.113	53.435	50.182	5.961	0	3.56	0	7.567	0	44.297	31.436
	490	23.0019	15.758	39.225	2.551	96.966	13.662	46.217	50.479	6.135	0	55.042	0.11	5.32	0	9.516	4.048
	491	26.3267	15.89	33.114	3.627	73.179	14.058	45.895	50.698	6.186	0	20.51	45.405	74.497	0	7.479	4.363
	492	25.298	11.797	25.929	3.155	31.306	10.591	46.292	50.876	5.649	0	0.437	86.804	62.011	0	7.53	37.093
	493	23.407	10.413	23.706	3.54	27.051	9.004	47.464	51.057	4.663	0	0.361	58.247	75.602	0	7.463	32.534
	494	18.6567	10.508	21.842	3.955	25.93	9.185	44.306	51.255	4.898	0	0.485	24.177	73.054	0	7.571	2.684
	495	17.0545	10.792	20.361	3.08	24.525	31.942	48.339	51.413	5.095	0.009	0.443	15.999	35.246	0	5.385	3.189
	496	17.8255	10.214	20.38	2.969	25.419	47.218	41.391	84.787	5.25	0	0.605	14.333	7.136	0	4.752	2.928
	497	17.4979	10.429	20.362	3.396	25.764	34.16	43.028	91.32	5.517	0	0.767	13.029	7.245	0	4.424	3.028
	498	24.4103	36.806	20.458	3.889	25.335	62.937	45.016	73.894	47.078	0	0.79	12.567	7.914	0	26.442	3.028
	499	30.0751	27.868	20.687	61.425	25.78	40.762	41.839	68.637	57.044	0	0.642	8.545	7.801	0	86.896	3.201
	500	30.0964	25.793	20.705	74.361	25.754	42.97	40.335	49.923	76.263	0	0.593	7.321	7.162	0	77.528	2.738
	501	31.6437	22.91	20.201	80.422	25.562	43.011	35.691	49.487	86.462	0	50.569	5.268	5.582	0	47.06	2.431
	502	33.5493	21.059	18.897	67.099	59.898	60.163	36.355	49.699	85.317	0	74.33	1.136	3.224	0	6.678	19.385
	503	33.1846	21.274	19.35	71.852	85.383	60.604	37.687	49.932	47.712	0	81.397	0.177	3.301	0	6.562	12.538
	504	35.4029	21.823	19.811	68.205	56.702	45.014	41.671	50.234	12.658	0.103	89.543	67.315	3.212	0	5.465	49.288
	505	54.7184	95	18.439	76.557	66.578	85.013	0	42.354	88.249	23.912	91.786	50.32	55.132	35.017	7.407	85.012
	506	53.8457	95.993	19.122	69.81	82.425	86.196	67.673	42.524	83.258	38.404	41.032	15.866	55.068	35.355	6.979	67.98
	507	53.1027	91.259	64.904	36.474	92.364	88.431	68.962	50.331	84.745	65.344	1.812	13.185	74.341	57.172	6.467	0.75
	508	55.7899	90.898	80.784	26.756	98.272	90.767	64.071	74.645	69.195	75.859	1.19	9.353	79.18	69.285	6.594	0
	509	50.0711	87.042	45.518	22.586	94.597	89.301	67.323	44.337	68.605	89.3	0.79	7.604	78.313	49.159	6.592	0
	510	42.4398	80.843	15.114	10.167	90.845	89.875	78.188	50.195	62.499	94.941	0.982	7.992	0	48.931	6.025	0
	511	48.1119	82.154	14.365	6.519	92.189	93.508	70.432	88.359	58.626	46.646	1.168	7.415	78.014	76.428	5.856	0
	512	50.2723	81.796	14.718	6.792	93.122	96.277	56.673	95.263	58.14	19.11	1.074	5.784	77.511	95.95	51.875	0
	513	46.7245	81.704	15.084	7.333	93.928	98.298	43.375	99.626	53.011	12.095	1.122	3.996	77.913	96.528	16.854	0
	514	30.9125	15.805	64.23	10.606	27.359	19.855	0.884	90.505	94.37	13.387	0.757	20.182	4.731	85.092	15.925	0
	515	37.9649	15.932	65.707	8.375	77.091	20.73	0.878	85.266	90.795	5.849	0.706	92.707	4.152	89.974	11.312	0
	516	39.8344	13.798	60.177	10.279	85.115	21.771	0.958	84.49	93.312	51.312	0.769	68.314	4.364	94.808	8.049	0
	517	42.8165	13.486	62.688	11.588	92.569	78.077	1.04	87.749	81.914	18.782	0.787	85.536	4.968	95.631	7.432	0
	518	44.284	13.414	56.098	10.221	95.934	85.558	1.207	96.663	82.63	17.071	0.845	94.493	5.296	98.374	6.456	0
	519	42.0818	13.208	54.222	7.161	95.217	85.311	0.831	92.643	83.724	5.295	0.849	87.313	5.416	93.9	6.137	0
	520	35.6904	12.756	51.868	7.048	73.652	44.471	0.995	88.22	91.411	6.038	6.892	60.9	5.539	79.707	5.859	0
	521	36.1345	12.554	48.47	6.11	54.373	67.366	0.772	97.596	87.794	5.858	69.634	20.917	2.399	62.47	5.705	0
	522	35.7361	12.342	46.931	10.045	59.031	65.631	0.698	96.834	71.519	3.322	78.236	9.809	1.307	74.97	5.367	0
	523	38.5229	12.489	48.594	6.212	70.357	88.831	0.723	97.641	70.755	3.131	87.468	1.502	0.467	84.059	5.615	0
	524	41.8585	12.455	50.092	1.168	73.117	64.142	33.397	82.255	67.802	2.575	96.879	0.033	0	87.32	56.643	0
	525	32.5719	11.979	51.491	1.196	73.734	5.477	22.206	71.106	66.516	1.255	85.766	0	0.033	91.026	6.793	0
	526	30.5165	11.585	51.085	2.407	73.872	1.937	9.615	63.704	69.544	1.193	73.744	0.197	0.087	92.042	6.735	0
	527	22.5431	11.803	54.305	7.824	43.548	2.167	9.879	48.806	72.301	1.975	1.743	2.238	2.832	71.818	6.907	0
	528	37.7755	68.926	56.085	6.883	68.402	2.755	74.532	39.6	80.931	1.643	1.85	0	77.675	80.629	6.722	0
	529	24.8563	53.752	9.694	0.894	84.686	2.149	68.9	47.467	2.008	0.559	0.681	4.692	35.663	58.223	3.477	0
	530	23.7407	16.735	9.667	1.013	20.533	2.408	90.765	47.766	1.921	0.077	0.69	69.142	44.224	48.375	2.794	0
	531	17.4189	14.948	9.715	1.564	23.221	2.546	51.904	48.084	1.825	0.314	1.352	15.225	42.512	45.377	2.697	0
	532	23.8443	15.332	9.1	1.385	24.089	1.576	65.205	48.358	1.84	4.95	55.619	14.109	41.579	45.046	29.477	0
	533	32.7627	35.896	8.707	1.102	24.294	1.503	82.821	48.506	1.645	60.79	73.732	15.027	47.229	44.618	45.571	0
	534	40.642	87.166	8.939	1.359	24.363	1.006	84.214	48.665	1.672	73.309	89.206	15.653	70.551	44.255	59.272	0
	535	33.2424	73.744	9.149	1.231	24.017	1.126	25.484	48.764	1.565	21.429	91.584	14.625	61.883	53.325	70.71	0
	536	35.4373	69.521	9.46	1.359	24.492	0.87	48.327	48.921	1.591	18.978	87.442	13.796	55.096	75.158	76.549	0
	537	40.4583	81.313	10.052	1.879	25.049	2.265	29.541	77.784	1.711	73.175	85.824	13.931	56.463	60.397	87.491	0
	538	42.8417	62.793	56.546	2.18	27.67	1.844	69.097	88.493	1.79	51.197	86.093	15.173	59.921	54.507	65.321	0
	539	40.4311	65.992	57.687	2.298	26.021	2.169	37.741	83.283	1.866	42.223	94.091	15.65	55.763	52.206	69.477	0
	540	37.8643	68.22	89.558	1.069	26.984	2.254	7.675	56.384	1.775	19.825	84.565	16.544	58.179	55.484	79.449	0
	541	39.0087	75.256	91.693	0.831	26.239	2.011	4.741	53.708	1.567	13.265	83.086	17.572	53.529	77.573	84.059	0
	542	38.1612	81.211	85.899	0.816	38.648	1.892	4.405	47.95	1.463	11.075	86.283	15.588	56.422	52.983	87.783	0
	543	37.295	88.893	9.832	0.764	86.951	18.349	3.238	48.207	1.337	7.126	86.456	4.965	60.354	48.792	94.161	0
	544	39.25	87.335	8.265	0.476	86.284	45.214	2.517	48.435	1.307	7.201	85.362	0.04	76.388	48.053	91.873	0
	545	40.4783	76.968	8.599	1.849	82.324	36.426	1.975	46.528	1.186	2.466	87.605	33.795	85.001	46.942	95.51	0
	546	46.8281	73.11	8.339	0.106	78.947	21.663	1.717	46.505	42.707	47.512	77.908	80.89	79.434	47.215	96.369	0
	547	45.1072	71.206	6.375	0.237	89.714	23.534	1.595	46.744	91.652	60.721	71.515	52.928	52.338	47.272	60.777	0
	548	38.5567	71.692	5.546	32.055	62.446	35.525	1.234	46.896	94.48	52.121	69.925	10.189	41.004	46.931	8.306	0
	549	39.0578	69.374	5.583	57.533	57.632	44.337	1.216	47.023	87.764	50.835	75.943	15.35	18.514	46.835	7.928	0
	550	43.7918	69.151	6.128	81.338	46.388	57.33	1.319	47.35	86.08	72.734	78.252	32.25	20.434	52.372	5.751	0
	551	56.5121	73.688	6.535	92.7	61.054	69.924	1.599	89.033	85.641	82.209	80.197	71.115	56.22	72.814	4.952	0
	552	58.0001	72.229	6.867	93.429	64.664	87.356	1.763	87.094	78.998	93.48	83.559	79.48	59.399	57.279	4.405	0
	553	67.7859	90.764	95.869	74.05	75.408	69.3	87.214	74.611	73.33	82.111	92.973	71.282	82.761	44.596	2.52	0
	554	62.5558	81.672	60.282	71.215	78.568	50.405	85.327	61.363	73.406	78.162	87.644	72.694	77.768	57.504	2.327	0
	555	65.0347	86.716	51.673	75.192	77.229	59.405	77.089	59.531	77.269	78.933	89.124	74.454	82.328	84.719	1.859	0
	556	62.8242	88.342	48.977	71.942	81.004	82.911	35.168	57.898	61.709	85.426	90.41	77.256	70.605	88.927	1.788	0
	557	58.6421	86.584	50.178	63.905	86.679	97.494	38.633	41.888	40.636	90.028	91.628	72.328	21.956	95.76	1.934	0
	558	53.933	60.461	47.376	37.907	88.154	89.882	27.792	40.923	65.827	91.487	93.013	63.336	4.557	96.635	1.645	0
	559	49.3763	24.27	49.959	66.016	77.191	80.93	33.736	41.122	55.119	80.563	66.832	40.522	35.44	87.377	1.568	0
	560	45.4125	15.538	55.736	74.37	73.672	84.558	77.139	41.387	50.087	23.722	42.136	57.138	26.502	57.453	1.75	0
	561	43.7884	13.45	43.338	78.905	85.682	85.99	49.022	41.014	82.28	8.506	54.917	68.572	2.78	40.736	1.634	0
	562	50.21	13.423	44.348	79.542	82.776	91.021	67.203	39.805	83.148	6.948	93.879	67.154	7.539	33.629	42.735	0
	563	57.5859	12.777	45.384	64.779	87.28	81.922	58.478	39.915	79.778	68.341	84.912	50.282	66.273	32.322	91.345	0
	564	61.0928	13.136	46.628	55.826	89.351	72.165	69.482	40.085	87.331	79.883	81.036	70.728	85.027	32.084	93.63	0
	565	54.719	13.106	51.735	40.513	72.633	63.735	64.311	40.201	59.473	68.436	75.418	83.67	82.408	31.791	73.355	0
	566	44.3169	13.187	53.917	32.174	62.124	60.933	62.902	40.34	13.925	5	70	75.562	91.401	31.649	51.639	0
	567	32.4678	21.973	55.854	9.654	51.026	40.75	47.21	38.459	2.445	5.04	18.432	79.176	61.516	31.339	24.143	0
	568	35.4258	87.157	56.751	6.384	79.591	53.267	47.904	63.256	2.267	5.117	4.499	73.993	11.083	31.265	8.853	0
	569	26.4723	81.839	48.247	7.413	24.311	29.189	43.198	69.221	2.234	4.28	4.03	34.091	10.314	30.969	7.748	0
	570	21.7139	29.02	45.976	7.132	23.38	19.235	40.496	68.361	2.256	19.709	4.008	17.173	10.384	30.765	7.813	0
	571	23.0997	15.272	47.099	7.456	21.25	19.646	38.182	68.812	2.309	57.638	4.133	15.551	10.319	30.903	7.926	0
	572	20.5971	13.761	48.986	5.462	21.654	22.233	42.56	69.048	2.371	14.084	4.333	14.668	10.732	31.059	8.005	0
	573	29.7331	13.806	44.816	5.082	21.702	44.484	39.014	69.149	2.411	50.604	43.693	15.96	8.926	30.911	55.438	0
	574	33.6524	13.671	40.868	4.327	21.638	37.825	27.493	85.294	2.291	65.918	74.959	16.323	3.672	30.468	80.039	0
	575	39.4781	12.549	43.5	3.94	19.474	28.133	37.529	93.779	2.405	76.061	84.727	14.904	59.887	30.94	84.344	0
	576	37.9206	11.215	33.847	3.823	19.976	27.673	48.755	97.51	2.559	27.835	88.709	15.049	72.876	31.321	87.661	0
	577	49.537	2.415	30.152	5.809	18.671	37.825	55.475	94.718	88.284	98.789	95.91	23.605	63.79	32.872	94.74	0
	578	46.2919	2.51	33.217	5.554	18.703	31.977	58.613	96.459	92.271	49.598	97.325	22.727	61.298	33.116	91.01	0
	579	44.4242	2.51	34.271	5.791	17.725	27.821	56.047	98.931	91.876	26.193	98.868	19.75	60.993	33.047	92.54	0
	580	40.6736	2.643	37.744	5.926	17.926	22.223	55.873	91.593	78.099	22.909	90.265	19.035	43.187	33.363	89.318	0
	581	29.0243	2.546	35.399	3.601	19.102	21.348	47.455	54.995	69.213	9.225	18.637	28.814	2.781	35.661	86.587	0
	582	27.7985	2.624	40.406	2.906	21.776	21.391	49.7	33.547	70.397	12.954	2.24	35.937	13.668	65.733	43.699	0
	583	29.6923	2.664	43.621	3.219	22.356	21.406	60.862	33.661	76.848	6.032	2.087	26.754	45.034	77.381	23.46	0
	584	34.5431	2.755	51.21	29.898	22.825	22.255	67.18	58.562	81.137	2.359	2.31	27.143	59.606	85.898	5.009	0
	585	41.7907	3.277	62.051	74.237	23.23	19.288	75.242	82.29	90.137	8.244	2.515	26.616	63.472	92.82	3.442	0
	586	50.0642	61.993	66.248	81.131	26.333	53.839	94.983	75.91	90.758	18.516	2.586	22.708	57.348	95.566	3.044	0
	587	53.5823	93.989	62.68	87.767	35.054	62.424	79.594	64.892	78.669	3.108	1.293	7.556	60.465	96.175	2.553	67.515
	588	51.5576	76.128	67.501	75.809	35.279	77.519	81.142	42.513	78.547	3.61	1.499	7.898	50.478	89.262	2.196	83.983
	589	43.5215	15.01	70.695	75.844	35.291	48.319	80.979	33.656	78.44	2.593	1.1	8.067	47.539	81.703	1.944	71.643
	590	42.4345	5.316	71.467	58.729	32.041	40.029	82.963	33.625	79.622	5.13	1.039	42.232	40.783	75.383	1.631	66.528
	591	37.4881	4.403	71.197	31.128	62.264	39.059	94.868	33.613	82.275	4.995	1.294	9.166	20.125	49.708	1.71	56.516
	592	29.7963	4.218	63.364	27.883	39.419	26.289	77.666	33.471	73.825	3.874	8.758	0.764	5.065	34.112	1.626	46.61
	593	36.1379	3.408	51.494	48.685	35.928	69.876	70.654	33.26	60.652	0.436	62.089	0.247	4.09	33.683	1.458	66.109
	594	35.402	3.527	63.614	21.216	86.58	58.467	79.649	33.343	63.394	1.091	4.482	0	5.745	34.071	1.588	74.263
	595	38.3527	3.27	67.784	21.395	93.503	61.808	75.933	33.337	63.254	0.371	3.741	0	42.554	33.79	1.127	73.424
	596	35.6118	2.231	64.143	19.146	96.127	75.894	55.001	33.171	47.27	0.288	3.159	0.345	46.186	32.951	0.676	57.589
	597	29.3727	1.099	58.34	10.025	94.891	71.978	19.671	32.84	19.158	0	2.274	0	54.411	31.18	0.116	44.608
	598	36.0415	1.711	76.389	11.871	96.035	51.307	44.58	32.97	35.353	0	2.928	0	73.071	32.309	0.384	81.715
	599	40.1557	1.921	89.048	10.35	83.102	28.336	62.444	33.19	45.46	0	3.424	56.18	70.636	32.978	0.561	84.706
	600	38.0313	2.044	92.392	8.565	75.913	8.724	65.636	33.14	48.938	0	13.915	55.75	43.447	32.611	0.645	88.75
	601	42.1557	73.665	3.021	80.013	95.89	9.409	12.183	99.136	1.035	0	44.202	0.798	58.279	30.113	49.875	74.716
	602	38.1122	56.463	2.956	84.022	69.951	9.667	12.016	99.124	0.982	0	48.146	43.222	12.73	30.25	56.769	45.385
	603	34.935	80.868	3.05	49.385	76.831	9.836	10.775	99.034	0.932	0	43.55	36.45	18.539	30.263	41.963	22.549
	604	40.2015	39.451	48.26	48.319	73.476	9.877	8.793	98.906	0.853	0	56.368	52.661	16.319	62.029	39.935	47.775
	605	44.2125	39.062	63.993	49.793	63.471	9.922	7.497	98.791	0.749	0	59.94	70.892	17.715	78.925	35.158	67.28
	606	45.4495	38.432	74.191	51.423	62.548	10.038	6.591	98.868	0.579	0	61.339	77.117	17.548	84.833	33.14	65.096
	607	44.148	38.302	65.565	34.995	62.363	10.451	7.466	98.675	0.483	0	59.593	77.826	10.401	85.087	38.344	72.669
	608	44.8044	50.557	52.773	64.326	62.698	10.673	7.629	98.552	0.42	0.387	60.265	70.287	7.328	85.096	25.598	75.477
	609	40.4929	27.809	43.325	35.724	64.971	10.733	5.915	98.448	0.325	0	63.79	63.271	4.304	90.297	22.068	76.414
	610	46.3201	33.495	59.409	41.043	64.165	36.279	6.919	98.536	0.364	0	64.124	76.035	6.993	92.759	28.039	86.641
	611	49.8094	41.211	59.488	30.618	50.495	75.899	8.706	98.77	0.491	0	69.08	83.754	9.275	93.831	40.002	85.521
	612	50.4175	32.773	61.012	35.775	31.71	84.795	9.531	98.978	0.542	0	70.996	89.947	7.21	90.861	56.86	85.272
	613	54.3299	39.089	67.279	47.11	33.643	87.53	11.829	99.147	0.714	0.001	70.46	91.141	7.213	91.804	84.129	83.859
	614	50.4403	45.162	64.335	29.22	37.617	75.686	13.143	99.322	0.829	0	70.556	90.435	7.958	92.55	60.614	69.178
	615	54.7213	56.417	63.427	37.493	37.211	89.859	15.579	99.607	1.056	0.127	70.733	91.344	9.829	96.27	68.954	82.914
	616	59.2835	63.628	66.093	38.616	46.795	80.039	18.271	99.722	9.278	66.61	65.199	79.616	10.171	95.675	82.258	67.281
	617	58.5799	46.16	60.113	43.036	55.203	80.567	14.391	99.457	54.814	70.279	62.588	71.219	9.003	85.329	89.383	37.157
	618	57.9226	46.941	66.438	32.225	59.831	84.294	13.684	99.498	31.509	79.449	64.896	78.268	10.196	83.697	64.304	53.609
	619	56.8682	29.999	80.502	17.917	54.064	87.414	8.301	98.975	70.045	81.647	69.207	80.927	5.32	85.244	35.947	47.514
	620	49.7889	32.515	73.432	5.222	28.317	92.661	9.14	99.085	86.065	0.002	60.534	83.084	6.283	88.317	35.935	46.241
	621	51.7622	39.015	78.029	11.635	40.732	31.404	10.692	99.265	94.104	77.273	48.933	54.68	4.56	90.36	42.676	53.075
	622	63.6583	92.507	86.938	19.304	37.151	33.627	17.813	99.533	90.583	82.616	77.963	73.043	14.997	94.15	61.989	72.66
	623	62.795	50.719	95.055	25.186	26.171	33.542	14.314	99.735	77.012	90.044	92.651	85.894	10.665	97.942	65.475	77.52
	624	53.094	46.578	93.839	22.037	27.706	33.801	12.34	99.587	55.381	75.758	85.187	37.216	12.524	95.611	54.999	43.846
	625	42.9749	49.872	82.621	14.454	15.103	68.58	0.431	35.222	59.763	20.429	70.56	78.285	4.095	90.389	0.243	54.577
	626	48.9423	65.953	86.398	50.057	19.242	40.029	39.552	35.404	68.182	17.469	73.042	91.992	4.34	93.932	0.556	47.986
	627	50.1528	69.771	90.652	62.364	19.772	7.048	87.944	35.444	65.614	15.794	79.347	85.529	4.29	95.192	0.581	32.95
	628	57.632	91.123	86.259	72.457	19.895	7.36	89.009	70.764	64.221	11.97	78.985	88.297	4.301	94.421	0.635	84.783
	629	58.6193	67.068	87.696	81.407	19.995	7.726	81.29	95.971	73.641	9.094	80.032	86.82	3.87	95.496	0.567	88.617
	630	58.2092	63.602	90.45	76.83	20.084	7.434	78.442	91.823	90.216	6.779	82.935	79.276	3.759	95.843	0.586	85.079
	631	52.0252	58.782	84.757	45.182	17.487	6.667	63.253	86.461	93.151	3.413	87.046	62.704	4.141	94.324	0.526	72.484
	632	31.9841	59.197	39.27	35.908	6.701	7.06	37.796	74.782	31.38	2.562	31.58	52.665	4.095	55.704	0.392	40.67
	633	33.1592	62.024	18.115	44.733	8.692	7.475	61.224	80.31	57.169	2.521	8.931	54.952	2.59	34.847	0.619	53.186
	634	39.5054	66.603	12.485	33.626	62.667	7.783	76.796	92.758	76.507	2.454	8.453	35.985	2.365	34.857	0.692	78.55
	635	39.4018	54.746	12.515	29.603	67.295	7.927	84.366	95.932	81.501	1.402	8.114	23.664	1.336	34.116	0.506	88.004
	636	40.9009	62.529	12.881	23.71	78.14	8.295	85.282	96.754	81.192	0.501	8.22	21.785	1.737	34.394	0.641	97.452
	637	37.8161	69.444	13.098	13.664	83.066	8.566	69.388	94.156	55.686	2.326	8.444	13.98	3.209	42.765	1.22	88.229
	638	35.0303	83.203	13.226	14.427	82.257	9.109	74.878	93.87	26.676	1.493	8.831	10.187	3.49	55.049	1.06	47.698
	639	30.6222	73.322	13.28	12.185	93.317	8.84	53.582	72.667	3.667	0.505	8.723	11.151	2.993	40.1	0.794	64.207
	640	37.0389	63.009	28.72	11.183	95.444	8.599	81.895	76.117	45.333	0	8.382	16.843	2.608	37.831	0.581	79.039
	641	40.2071	57.24	55.468	10.516	98.565	8.558	82.43	90.37	49.588	0	8.063	16.663	2.984	35.771	0.5	86.391
	642	32.8978	54.661	42.717	7.266	82.265	7.085	71.98	71.059	24.794	0.94	7.491	15.692	2.282	34.534	0.468	70.233
	643	22.3245	55.318	7.942	0.929	28.989	24.812	55.742	34.753	7.644	0	6.079	27.239	0.332	31.905	0.3	52.883
	644	25.7759	58.32	4.572	0	44.451	39.697	33.327	34.594	4.135	0	24.465	25.408	35.163	36.958	0.148	45.4
	645	34.7241	81.734	5.5	0	62.011	43.053	56.285	34.871	4.659	0.441	0.905	20.641	78.211	56.828	10.844	64.878
	646	33.4743	70.944	5.471	14.996	64.016	34.398	43.981	34.703	4.71	0.111	0.25	17.559	82.782	56.176	22.295	49.722
	647	46.5685	99.253	5.862	61.08	71.822	43.736	76.985	34.663	4.913	0.774	0.705	17.12	91.412	62.858	58.841	68.503
	648	47.8521	66.93	6.092	82.011	68.455	53.767	85.075	35.277	5.204	0	14.065	11.624	95.236	65.194	77.789	51.062
	649	51.697	1.72	87.583	89.931	79.341	56.782	71.739	33.86	72.659	7.719	39.423	4.907	50.273	73.489	85.447	20.582
	650	52.2241	1.633	92.177	73.519	74.912	55.683	78.331	36.248	71.785	70.293	45.568	10.064	49.972	76.195	46.981	0
	651	55.68	2.538	92.21	81.624	67.517	57.859	91.327	36.951	71.554	88.565	66.788	25.791	54.293	43.511	54.672	0
	652	59.021	1.719	84.404	84.261	80.37	60.917	77.163	37.311	52.992	88.639	90.027	18.918	67.204	69.066	72.324	0
	653	53.6064	1.826	87.423	65.659	82.347	54.733	68.399	32.833	53.69	86.805	56.445	24.853	50.389	71.306	67.388	0
	654	53.2309	1.796	89.732	58.561	85.222	54.422	78.104	34.433	54.739	67.315	45.783	21.829	55.918	74.393	76.216	0
	655	53.6709	1.568	88.651	73.927	82.98	54.487	84.648	33.169	54.129	46.507	50.666	22.838	58.082	73.052	80.36	0
	656	54.6781	1.53	89.124	62.091	80.099	38.809	87.952	34.972	37.109	65.939	63.574	31.408	65.004	82.188	80.373	0
	657	54.5647	1.937	95.092	60.551	59.621	64.978	67.109	35.611	44.634	68.393	66.205	35.02	66.921	87.008	65.39	0
	658	54.0027	0.951	85.938	54.848	66.866	83.737	58.268	35.09	32.313	81.202	63.518	24.515	63.608	89.903	69.284	0
	659	53.7263	1.199	88.71	44.547	69.903	64.674	68.116	35.232	37.774	71.636	72.915	27.118	56.711	92.029	75.331	0
	660	54.7235	26.33	74.069	36.386	51.688	64.29	62.563	35.38	43.291	82.784	80.609	41.003	54.939	90.646	76.874	0
	661	57.3837	40.587	82.56	29.689	65.818	72.132	51.438	35.569	50.988	81.269	83.282	39.69	57.954	91.816	77.963	0
	662	49.0578	53.772	83.588	19.935	80.313	69.431	18.283	35.52	31.996	51.641	62.826	27.924	39.655	88.486	72.497	0
	663	33.5626	63.61	80.657	15.598	27.081	75.197	14.889	35.45	29.836	33.306	0	38.758	1.167	74.199	13.691	0
	664	33.9723	74.054	77.497	14.647	25.418	72.322	3.903	35.466	27.847	79.221	0	40.673	1.281	55.005	2.251	0
	665	36.3505	85.366	73.275	14.676	25.747	69.81	4.318	81.87	25.032	84.341	0	36.432	1.731	40.429	2.23	0
	666	38.2295	94.829	74.405	9.923	26.27	76.978	4.789	88.319	28.796	88.002	0	36.625	1.921	40.148	2.438	0
	667	41.0409	47.271	71.07	9.942	25.788	85.24	5.003	92.177	30.664	78.873	43.017	39.447	1.136	40.497	45.489	0
	668	28.9309	42.218	38.105	4.838	22.594	22.984	26.559	83.479	12.172	18.021	10.046	65.416	1.906	35.923	49.702	0
	669	31.6605	47.1	40.448	4.264	22.05	20.361	48.545	75.077	15.723	15.849	0	81.968	2.546	50.39	50.587	0
	670	36.1489	52.449	41.129	4.912	21.995	21.406	33.144	92.897	17.572	15.893	0.595	92.653	1.942	86.169	59.478	0
	671	37.6822	63.714	43.807	4.141	22.274	22.216	51.628	89.248	19.022	10.059	0	94.557	2.143	83.918	58.506	0
	672	28.3824	52.117	41.66	3.525	22.335	18.674	4.888	61.211	14.675	9.454	0	90.811	1.593	89.996	14.797	0
	673	22.5205	43.095	3.821	5.277	21.701	12.05	74.044	40.791	0.763	6.411	0	11.422	25.393	92.202	0.837	0
	674	26.8977	48.587	29.07	4.165	24.019	12.441	61.168	39.359	1.267	54.489	0	12.864	32.24	82.959	0.837	0
	675	23.9196	42.497	34.308	3.553	25.562	12.667	50.849	39.5	1.442	27.397	0	12.344	33.812	73.987	0.876	0
	676	25.4308	45.409	76.225	3.108	39.031	12.715	39.997	39.653	1.56	18.271	0	11.745	52.454	40.491	0.803	0
	677	30.5799	50.007	80.274	3.132	76.747	13.052	39.584	54.788	1.691	18.222	0.369	9.497	73.512	36.622	1.202	0
	678	32.4349	42.786	70.875	2.74	83.952	13.212	36.074	94.834	1.878	17.529	0	8.885	77.076	36.004	0.679	0
	679	30.4027	55.688	66.449	2.496	76.141	12.128	27.835	80.45	6.145	14.495	0	9.756	68.63	35.315	0.513	0
	680	34.2367	66.45	70.922	2.368	94.221	12.119	22.819	82.232	53.605	14.274	0	6.876	52.476	34.719	0.469	0
	681	33.6195	75.551	36.501	2.314	94.658	12.114	21.33	83.715	73.394	7.903	0	5.317	56.711	34.427	0.358	0
	682	31.5023	71.229	2.514	2.035	86.402	12.163	26.235	84.426	83.232	7.263	30.069	5.338	26.896	34.101	0.632	0
	683	32.6567	75.581	1.777	1.589	84.179	12.745	21.903	89.351	91.158	7.334	65.61	4.372	0	33.929	0.322	0
	684	33.0392	82.825	2.064	1.652	82.213	12.472	23.197	80.81	93.709	7.427	70.097	4.82	0	33.944	0.358	0
	685	31.3124	78.773	2.415	1.292	81.935	12.284	17.535	80.187	85.051	5.934	66.781	3.729	0	33.507	0.263	0
	686	30.7912	57.084	2.428	0.943	79.37	12.094	14.8	82.089	58.667	24.069	91.955	5.056	0.058	33.047	0.208	0
	687	31.8161	55.163	2.708	0.369	65.443	7.141	13.794	50.517	49.368	35.014	55.033	23.874	85.512	32.91	0.395	0
	688	25.0222	60.185	1.219	0	58.779	0.436	14.426	38.384	47.223	45.863	16.02	53.311	0.036	32.917	6.534	0
	689	29.6257	62.936	1.397	0.531	48.141	0.374	15.138	37.124	47.453	80.886	32.319	66.9	0	32.966	18.221	0
	690	31.2655	43.899	1.377	0.705	27.81	41.295	18.973	36.655	43.226	60.606	48.268	69.255	0	33.212	43.701	0
	691	38.5862	71.601	1.337	2.171	15.818	68.526	17.551	36.533	52.606	40.115	59.369	81.157	35.021	33.148	63.84	0
	692	40.5203	42.927	0.314	1.658	16.872	83.333	16.05	36.467	72.225	91.973	64.626	75.177	0	32.766	73.416	0
	693	39.2784	43.15	0.575	1.457	17.134	80.697	16.074	36.497	65.001	82.68	61.188	83.774	0	32.652	68.297	0
	694	35.3971	51.178	0.646	1.734	20.409	72.813	17.181	36.6	49.729	70.726	48.178	53.344	0	32.785	75.633	0
	695	31.4569	55.725	1.12	2.449	22.015	72.555	21.931	36.853	24.066	53.732	34.088	32.878	0	33.458	80.983	0
	696	35.8729	61.847	1.667	56.129	24.3	81.255	25.512	37.157	23.336	25.328	49.927	11.733	13.348	34.287	92.268	0
	697	47.4807	64.241	31.357	73.701	61.965	93.744	68.693	31.944	64.328	12.806	51.168	36.743	0	28.605	92.915	0
	698	47.3873	62.16	39.442	77.744	63.419	59.953	78.812	32.219	66.478	10.495	52.892	56.03	0	29.137	82.029	0
	699	51.5426	67.861	45.905	82.992	63.65	72.255	89.508	32.514	74.558	6.128	58.828	78.421	0	29.737	70.782	0
	700	48.652	67.399	48.33	83.623	64.329	78.962	88.668	56.42	14.267	4.43	63.906	40.274	1.72	29.685	87.767	0
	701	49.6979	79.607	41.909	86.769	64.913	91.995	70.745	84.729	2.108	3.298	69.258	31.297	0	28.92	89.92	0
	702	44.2391	77.436	38.311	63.277	65.73	74.196	54.86	74.042	1.539	9.308	47.047	40.082	0.096	28.416	89.246	0
	703	33.0422	59.122	32.652	19.214	67.088	64.112	50.903	35.201	1.116	17.127	16.193	43.544	0.25	28.354	60.757	0
	704	30.5779	55.785	30.833	15.376	66.825	27.669	48.609	33.493	0.892	17.728	0.975	67.785	0.078	28.172	64.449	0
	705	35.8524	50.69	31.354	30.386	65.343	48.043	42.363	35.788	0.712	51.825	0	73.583	1.408	27.85	78.441	0
	706	38.6707	65.355	28.753	41.477	63.753	46.408	40.064	35.739	0.489	58.901	0	83.735	2.91	27.709	84.767	0
	707	47.5378	79.241	27.652	59.93	62.06	48.578	40.729	35.761	0.602	69.124	12.479	91.038	43.821	52.261	89.791	0
	708	55.0691	86.356	28.104	87.396	67.398	51.022	39.323	35.804	0.804	81.356	54.103	70.628	57.204	71.122	95.416	0
	709	52.2202	84.485	12.668	76.284	68.694	46.582	38.098	35.371	0.536	81.419	39.208	84.164	55.839	69.94	90.015	0
	710	51.2063	81.265	69.662	51.926	68.741	33.159	41.747	34.24	0.171	75.634	26.974	84.803	52.391	66.389	80.993	0
	711	52.4127	82.641	84.176	63.575	69.229	32.131	42.104	34.42	0.268	78.958	40.039	63.915	47.579	64.337	82.818	0
	712	52.6291	85.769	82.499	60.862	69.493	27.226	38.246	34.36	0.257	84.653	43.801	71.427	50.601	72.025	68.217	0
	713	52.4294	86.754	86.697	57.981	69.799	27.375	42.224	34.548	0.497	81.071	53.103	62.065	38.557	72.723	73.047	0
	714	51.3211	66.983	89.982	57.509	69.572	27.665	47.169	34.332	0.722	76.7	56.719	67.52	41.958	70.117	62.869	0
	715	53.6544	58.442	91.068	67.367	68.953	27.93	48.025	34.386	0.633	80.482	61.649	76.969	45.889	77.58	65.443	0
	716	54.2395	60.165	81.674	76.029	65.389	27.098	21.13	34.423	0	93.906	76.31	67.308	56.315	80.485	73.36	0
	717	58.845	58.592	86.453	74.847	67.361	23.843	31.256	78.364	0.036	84.697	88.066	53.16	64.2	89.552	82.248	0
	718	56.3805	62.389	72.015	47.514	69.014	21.067	33.603	72.074	0	83.742	93.626	50.248	65.646	90.805	83.965	0
	719	58.5581	72.41	75.188	57.949	69.491	20.741	40.453	76.358	0.055	84.7	83.275	52.249	77.595	85.759	82.149	0
	720	65.6208	75.251	83.553	88.453	82.841	21.229	49.493	96.328	0.324	86.444	93.462	57.561	78.178	88.495	82.7	0
	721	61.7036	94.833	73.058	35.211	36.38	17.066	22.642	94.677	0	85.962	96.612	71.981	80.08	86.128	92.693	38.231
	722	59.6665	91.64	76.902	35.657	31.945	12.789	20.851	94.728	0	90.23	95.268	59.566	61.868	91.696	93.482	38.376
	723	55.9727	78.901	85.115	25.27	65.126	12.641	21.127	79.507	0	90.059	91.835	36.905	57.652	81.542	75.479	38.431
	724	43.5819	56.983	85.428	13.515	75.531	12.13	19.731	48.379	0	76.461	56.117	18.343	54.495	74.558	23.696	38.361
	725	39.2925	45.411	84.49	12.806	86.284	11.985	17.009	45.414	0	62.58	28.445	12.393	53.888	56.48	34.276	37.926
	726	36.0086	37.385	87.705	9.865	88.879	11.492	18.552	48.112	0	33.079	9.721	35.004	48.623	20.206	53.614	37.892
	727	29.9548	11.137	86.072	7.473	66.529	5.317	16.933	41.03	0	4.007	7.627	45.161	48.139	16.037	55.847	38.013
	728	32.2309	8.758	83.043	0.738	74.614	5.554	17.645	39.061	0	43.984	27.963	56.93	48.123	14.281	24.7	38.07
	729	38.9951	8.25	81.322	9.357	81.449	5.704	15.371	39.244	0	71.095	44.445	60.618	48.589	38.637	43.162	37.684
	730	41.5825	7.41	62.358	12.471	89.598	4.923	11.23	37.131	0	75.737	48.704	59.627	47.09	56.018	74.49	36.951
	731	44.2065	7.11	59.424	12.999	92.101	3.919	9.344	34.352	0	78.522	55.255	64.165	55.732	59.09	94.452	36.633
	732	45.3355	7.086	66.474	12.573	95.053	4.118	11.403	34.676	0	81.183	51.318	65.469	55.168	64.306	94.326	36.879
	733	48.2404	7.335	71.4	11.961	95	12.825	13.856	34.939	0	83.17	56.65	70.358	76.126	64.712	87.989	37.285
	734	48.5326	7.857	79.593	13.592	90.516	32.33	17.926	35.219	0	80.316	56.055	77.887	68.265	60.408	69.923	38.102
	735	53.7013	7.756	86.08	18.943	89.732	49.812	20.144	39.712	86.354	59.493	53.695	84.551	62.989	59.676	48.142	38.441
	736	41.8591	7.656	90.711	1.237	86.078	51.895	22.289	45.863	0	15.822	54.475	92.194	57.693	61.227	1.998	38.749
	737	46.651	6.177	93.825	16.356	91.527	66.607	25.443	43.12	0	28.132	60.509	90.684	75.355	60.952	1.95	39.128
	738	49.2658	5.004	94.884	15.641	77.133	64.838	26.012	43.724	0	72.359	58.454	94.073	81.288	64.895	1.513	39.169
	739	49.4203	4.715	89.553	14.278	88.33	71.285	21.206	59.577	0	64.122	69.304	98.688	55.573	65.847	0.444	38.382
	740	48.8641	5.189	85.693	8.337	93.572	70.409	22.264	60.617	0	43.647	62.979	93.55	56.032	63.905	29.132	37.635
	741	39.8031	3.187	63.619	5.949	71.283	60.241	6.935	41.137	0	12.547	49.823	79.339	40.28	60.183	66.37	36.154
	742	40.2033	2.384	64.113	0	66.38	73.66	7.448	33.538	0	9.564	51.516	81.301	45.338	58.801	67.529	41.477
	743	51.3581	3.142	76.975	10.499	85.415	91.63	15.582	33.996	0	4.021	62.387	80.6	55.966	65.881	90.167	94.111
	744	53.7341	3.051	77.956	11.602	91.017	92.941	16.445	58.245	0	3.829	64.408	82.916	57.255	67.794	93.39	85.162
	745	53.6479	3.213	4.974	66.681	77.518	65.73	62.028	70.643	0	6.176	84.147	88.24	52.881	81.265	88.861	52.361
	746	56.2051	3.269	5.013	71.726	80.483	63.164	74.038	70.489	0	4.122	89.616	87.937	56.255	88.075	90.15	58.739
	747	59.8369	3.486	5.195	74.803	79.427	65.592	87.448	66.02	0	3.716	97.795	88.095	68.902	94.512	95.363	67.199
	748	55.5379	4.151	5.601	81.019	77.802	66.234	81.616	74.735	0	3.815	50.692	81.786	61.514	91.412	91.523	61.168
	749	58.3299	3.561	5.123	83.223	82.462	70.318	82.821	71.701	0	2.784	71.336	82.91	77.082	91.023	90.676	59.929
	750	50.5323	3.716	5.146	25.191	88.347	82.705	62.387	70.898	0	2.879	53.689	60.62	85.132	63.741	91.648	61.885
	751	52.9574	3.924	5.02	14.147	86.385	74.306	74.859	84.709	0	3.161	66.709	58.553	86.562	71.589	91.817	72.62
	752	54.2092	3.997	5.072	0	89.403	77.73	81.15	94.452	0	3.246	76.258	67.874	62.275	76.279	91.888	83.514
	753	54.3889	3.97	4.779	0	91.894	86.092	73.056	92.453	0.062	2.716	76.159	68.258	56.179	80.228	92.663	87.324
	754	54.6888	4.008	4.623	0	89.384	84.989	59.857	95.647	0	2.382	74.989	70.885	72.717	80.597	93.994	86.26
	755	51.4135	3.916	4.838	0.032	78.328	90.912	80.533	87.894	0	2.54	64.003	76.387	61.408	73.897	85.815	60.699
	756	46.5771	3.983	4.911	0	84.689	94.416	78.18	55.637	0	18.232	55.604	76.03	54.514	72.799	31.785	67.877
	757	46.3661	4.158	4.731	0	86.555	73.059	71.893	53.174	0	54.517	57.777	74.672	49.605	73.329	17.007	75.015
	758	36.7059	7.053	4.495	0	69.866	54.925	52.819	50.869	0.02	56.554	43.234	52.255	34.139	65.761	5.613	52.985
	759	55.1381	74.391	4.4	0	80.295	72.591	88.037	50.318	0	92.62	61.036	71.15	40.963	67.799	49.467	74.005
	760	55.6658	93.18	17.566	0	89.666	65.808	94.375	50.112	0	67.497	62.518	52.785	38.093	66.26	60.684	76.443
	761	40.0421	81.233	78.324	0	72.476	42.481	66.202	48.103	0	38.24	26.098	17.954	20.334	62.158	3.28	43.748
	762	39.5936	80.395	96.833	0	78.039	42.306	14.724	51.784	0.021	70.293	11.274	12.798	10.754	59.446	3.562	61.675
	763	33.5503	68.752	98.46	0	79.7	32.188	9.391	36.634	0.026	27.587	10.547	12.587	10.687	58.207	3.658	54.83
	764	27.3988	34.965	59.89	0	79.853	48.325	9.515	34.062	0.03	2.231	15.641	10.134	10.498	48.905	3.827	53.106
	765	30.3681	14.503	52.504	0	70.9	60.031	9.634	33.567	14.449	2.208	68.76	12.671	9.609	54.973	4.221	47.492
	766	29.7509	9.027	57.174	0	54.588	47.926	6.763	31.943	63.954	1.388	50.132	17.166	9.328	51.353	3.085	42.436
	767	26.13	8.031	61.038	0	62.926	38.768	5.548	27.984	31.844	1.198	38.652	15.826	9.494	59.186	2.956	28.499
	768	33.3295	7.666	90.463	0	70.996	49.495	5.638	28.151	79.395	1.077	13.322	13.276	10.036	71.85	3.258	55.319
	769	53.3849	93.345	83.772	0	81.439	98.277	86	41.041	43.011	52.455	10.469	49.634	12.314	88.639	4.358	56.019
	770	52.6223	72.747	57.55	0	31.634	98.989	81.275	41.181	82.793	93.951	9.797	36.779	30.699	88.288	4.17	59.481
	771	50.3386	67.214	57.606	0	25.43	61.382	72.633	41.353	92.264	81.28	9.752	23.797	68.877	92.519	3.616	57.356
	772	49.5152	58.462	91.467	0	26.706	49.389	73.417	41.528	59.03	71.149	9.803	28.994	94.435	86.443	3.569	48.336
	773	41.9541	53.639	42.427	0	26.239	33.789	65.573	41.474	51.306	49.964	9.8	29.414	77.895	65.033	31.394	51.365
	774	43.5285	49.639	41.354	0	26.646	28.797	63.895	41.473	50.834	52.408	9.635	30.655	72.757	77.707	47.392	59.735
	775	35.9469	47.095	8.948	0	26.958	28.739	58.475	41.489	7.086	54.82	9.195	30.009	63.981	64.794	36.741	60.874
	776	37.3301	41.38	6.876	0	27.538	29.351	58.261	41.764	7.203	64.033	9.546	26.108	41.676	74.739	59.857	71.62
	777	37.6366	35.995	7.291	0	29.956	29.614	59.595	41.981	7.789	59.595	9.695	25.711	15.221	74.42	75.235	92.451
	778	36.4739	25.681	6.363	0	87.669	28.624	43.068	53.978	7.469	5.326	24.985	15.436	9.773	74.627	92.202	71.908
	779	36.7185	23.605	5.837	0	57.697	29.243	40.686	73.613	24.034	0.001	48.954	20.281	31.409	78.557	48.347	68.514
	780	35.1371	19.378	5.922	0	65.191	29.773	43.076	49.694	44.725	4.851	57.489	19.065	29.782	71.851	17.286	68.974
	781	34.5854	18.867	5.828	0	39.185	29.79	35.861	91.033	51.986	0.058	67.378	22.951	26.747	54.306	7.53	67.261
	782	28.564	15.16	5.945	0	30.102	24.387	33.95	95.336	21.622	0	79.423	25.79	6.761	10.507	7.17	72.307
	783	29.6901	13.495	5.449	0	29.805	24.125	37.717	81.241	29.957	0.534	92.626	24.86	6.778	9.402	7.562	81.8
	784	29.9696	15.689	5.745	0	28.474	24.443	32.856	75.548	22.422	4.236	96.839	44.31	6.655	8.705	7.703	75.919
	785	30.9647	20.112	5.318	0	20.148	23.774	32.942	75.717	5.972	8.47	98.458	82.012	8.158	7.563	7.343	68.484
	786	22.4855	6.93	5.102	0	21.593	24.076	27.711	55.472	3.488	0	69.983	31.613	7.229	6.772	7.416	69.897
	787	17.8099	7.848	5.355	0	22.467	24.371	28.595	48.514	3.634	0	31.563	29.541	7.539	6.8	4.767	46.154
	788	15.1058	3.265	5.345	0	23.116	24.389	20.875	47.792	3.811	0	9.018	26.836	7.559	6.537	4.114	43.93
	789	13.2747	13.226	5.343	0	23.836	24.396	25.709	48.124	4.01	0.258	7.271	22.332	7.522	6.416	4.058	6.62
	790	11.8251	1.652	5.345	0	23.628	24.383	21.228	48.383	2.797	0	6.597	22.068	7.592	6.217	4.033	3.453
	791	13.0907	0.465	5.405	0	23.133	24.499	20.13	48.513	1.851	0	6.623	19.863	7.656	5.961	4.07	28.191
	792	13.9124	1.771	5.574	0	23.639	24.907	19.102	48.811	2.078	0	6.975	18.095	7.808	6.238	43.688	0
	793	26.4929	0.115	87.464	0	20.412	7.674	77.538	50.241	65.571	0.004	9.882	16.481	0	10.457	51.554	0
	794	34.1229	0	92.218	0	20.616	7.811	85.199	49.962	74.843	0	10.15	16.61	92.748	11.077	50.443	0.166
	795	29.0253	0	90.065	0	20.662	7.668	65.116	49.514	28.496	0	9.62	15.979	89.647	9.369	49.243	0
	796	28.1207	0	90.059	0	20.767	22.992	60.782	49.549	10.402	0	9.715	15.565	83.64	9.159	49.181	0
	797	33.8703	0.149	91.651	0	48.176	5.18	51.953	49.856	62.66	0.516	9.558	37.466	85.342	16.315	49.232	0
	798	43.385	0.06	87.611	0	50.208	38.722	34.77	50.197	67.244	0.181	66.126	65.728	68.541	72.5	48.887	0
	799	45.7217	0	87.318	0	85.639	58.041	35.144	50.27	66.933	0	35.556	84.272	76.509	57.099	49.045	0
	800	44.3192	5.383	84.164	0	87.722	65.118	33.358	50.331	68.168	0	5.964	78.325	83.999	52.887	49.369	0
	801	47.0589	55.65	80.665	0	86.686	65.554	27.107	51.856	68.387	0	3.249	85.046	77.564	54.46	49.66	0
	802	52.3384	74.664	73.203	0	89.752	72.298	19.839	95.229	77.281	0.397	3.886	93.61	77.627	56.574	50.716	0
	803	53.0178	73.583	78.056	0	85.029	73.877	23.216	92.997	86.424	0	3.553	80.47	76.524	83.707	37.831	0
	804	48.6091	66.863	78.43	0	80.394	79.09	24.971	88.262	60.363	0	3.39	79.734	77.138	64.676	25.826	0
	805	41.7207	56.825	80.174	0	83.934	84.636	26.175	73.598	30.134	0	3.361	57.959	76.143	26.714	26.157	0
	806	41.9083	26.167	82.724	0	89.837	86.703	28.779	83.8	35.314	0	3.276	30.547	76.998	22.106	27.269	35.104
	807	47.0637	52.629	84.581	0	89.726	94.691	57.487	82.71	38.247	0.061	3.197	24.14	77.983	18.948	27.169	54.386
	808	46.1511	66.929	85.657	0	89.856	94.794	26.317	80.263	39.582	0	2.501	24.313	76.068	15.911	24.577	65.498
	809	45.7168	71.628	88.07	0	94.379	77.685	18.21	77.073	43.53	0	1.982	24.018	75.646	14.649	16.349	82.533
	810	46.9593	82.546	90.762	0	97.093	83.619	24.807	56.641	49.797	0	1.906	24.177	78.198	13.818	15.098	85.928
	811	48.5603	81.529	93.434	0	95.229	88.082	33.106	54.697	56.521	0	1.858	24.898	94.637	13.896	15.954	74.564
	812	47.8321	83.514	93.702	0	94.164	83.096	37.866	53.85	63.393	0	1.456	25.087	87.02	12.576	16.292	65.465
	813	45.8623	81.292	87.211	0	89.904	81.075	35.559	53.963	62.74	0	1.484	62.39	75.218	12.435	15.77	28.893
	814	49.257	82.099	88.107	0	87.129	80.37	37.29	52.923	7.967	49.256	1.188	83.066	72.019	11.76	16.259	69.422
	815	48.6769	90.564	90.285	0	83.826	80.995	33.386	52.386	5.454	28.699	0.906	90.291	70.222	11.175	16.217	75.748
	816	51.9427	89.875	86.49	0	86.38	76.983	34.523	52.502	8.17	67	0.8	95.827	80.753	11.591	16.388	71.859
	817	33.4993	73.3	5.557	0	88.642	74.214	37.338	37.998	0.005	50.609	0.137	58.315	6.322	6.383	1.955	61.714
	818	34.0073	69.174	5.953	0	90.975	68.616	48.892	37.52	0.049	54.553	0.155	60.018	6.425	6.44	1.199	60.14
	819	37.7771	59.051	5.319	0	88.494	70.778	35.263	36.967	0.11	56.923	56.809	59.926	4.415	7.108	45.53	39.964
	820	40.8445	66.845	5.163	0	92.567	72.744	47.176	37.084	0.235	73.112	85.639	58.386	3.191	7.159	60.373	2.993
	821	46.2685	75.008	5.83	0	91.375	76.479	62.314	37.233	0.487	65.847	92.884	54.17	3.293	6.009	65.778	57.32
	822	51.5529	72.38	49.256	0	91.073	73.205	70.515	37.272	19.668	76.404	73.456	55.771	5.733	4.576	75.63	68.355
	823	51.2919	67.818	60.567	0	65.071	69.066	71.041	37.17	65.196	78.43	57.928	45.75	6.225	3.324	75.863	65.929
	824	50.5304	69.589	79.936	0	55.181	77.82	7.571	36.778	71.196	80.269	64.637	55.842	5.194	0.529	80.647	72.767
	825	51.8753	68.412	80.406	0	60.615	81.578	0	36.729	74.497	84.809	66.288	63.472	4.691	0.015	83.585	73.033
	826	50.0329	60.732	79.902	0	47.307	60.203	0	36.602	78.108	88.163	72.376	67.946	3.953	0	84.512	70.689
	827	51.554	67.559	79.143	0	17.713	76.92	0	36.528	84.625	83.129	80.126	80.264	3.453	0	89.382	74.468
	828	58.7233	80.162	94.935	0	17.155	86.984	1.551	63.276	91.014	84.214	86.237	80.084	6.38	11.03	91.272	86.555
	829	66.4493	86.161	98.539	0	57.858	83.702	12.392	77.355	82.906	88.228	90.272	69.532	31.763	37.455	86.078	94.498
	830	69.4795	76.533	97.482	4.258	84.301	69.381	25.282	66.879	78.988	96.092	89.174	65.487	73.008	32.351	89.501	93.475
	831	70.0531	76.658	93.222	1.824	83.115	74.874	10.453	76.786	66.214	86.863	87.859	73.106	89.327	49.587	92.242	88.666
	832	73.3405	77.17	88.386	26.481	86.34	73.809	4.973	91.168	62.839	70.687	86.775	80.127	93.263	72.67	98.884	86.535
	833	68.4369	76.058	86.651	0	82.972	72.755	0	83.529	77.725	76.691	83.81	78.855	82.306	76.326	68.703	80.172
	834	70.1009	78.013	90.196	0	82.29	69.815	0	91.072	85.013	68.626	85.648	83.06	79.279	86.585	81.934	69.982
	835	72.1858	79.404	96.822	18.559	84.573	69.126	0	95.512	75.436	63.394	88.444	88.978	73.733	90.5	93.503	64.803
	836	67.3049	37.793	92.226	2.732	81.234	68.261	5.539	92.077	72.64	65.089	83.004	96.954	62.168	90.362	89.958	69.536
	837	75.0924	64.361	95.119	12.657	85.379	70.021	47.528	95.633	84.279	73.789	83.735	93.817	75.826	88.451	86.775	69.016
	838	77.9327	87.193	92.982	9.299	88.677	69.671	55.15	97.567	86.352	73.687	84.178	90.293	79.496	94.101	87.95	72.395
	839	74.9011	85.918	94.04	1.986	80.185	71.787	41.66	97.742	82.857	75.473	76.548	77.894	75.259	97.777	88.351	76.039
	840	70.5116	83.924	86.783	0	69.402	67.793	31.174	97.116	74.526	76.223	67.626	86.675	70.846	94.336	78.536	72.714
	841	59.7039	76.281	62.082	0	81.269	94.562	1.696	96.102	29.077	97.076	81.762	92.113	38.053	82.692	35.264	27.53
	842	51.8787	60.037	51.818	0	79.053	74.62	0.189	96.8	16.966	94.179	68.484	88.419	49.752	79.826	18.038	0
	843	50.3186	19.625	36.857	0	86.723	83.541	0	95.052	23.937	95.544	78.697	83.78	54.81	81.212	15.001	0
	844	55.2203	15.405	38.182	0	79.982	91.988	7.892	95.853	45.448	98.7	97.687	87.758	55.83	84.581	28.999	0
	845	58.3639	12.687	33.224	0	64.03	98.124	56.591	96.616	45.829	62.78	86.794	92.768	53.523	85.315	87.177	0
	846	43.7847	13.215	10.864	0	0	60.073	59.801	92.76	56.493	63.82	60.401	93.763	17.718	84.355	43.508	0
	847	39.7475	13.537	10.886	0	0	34.94	72.029	89.778	45.738	60.443	71.333	82.659	12.079	84.728	18.063	0
	848	36.1671	13.804	11.079	0	0	35.02	85.424	95.169	36.78	22.25	72.824	55.118	12.387	86.919	15.732	0
	849	36.1599	12.912	10.847	0	0.294	34.499	88.37	95.335	41.239	14.932	68.468	63.251	12.315	84.743	15.194	0
	850	39.4283	12.826	10.484	0	1.735	31.848	81.085	93.447	46.27	63.653	68.163	67.265	11.526	91.16	11.962	0
	851	39.3215	12.808	10.805	0	1.31	32.038	77.419	94.916	44.507	58.648	74.353	69.732	10.724	90.497	12.065	0
	852	34.0776	8.701	10.791	0	0.701	32.061	65.613	95.454	44.467	0.259	82.475	57.182	13.114	89.328	11.018	0
	853	35.6452	8.73	10.883	0	0	26.253	58.307	94.233	55.001	0.324	83.101	61.323	36.376	91.759	8.388	0
	854	37.8493	8.735	8.105	0	0.478	12.981	53.538	88.171	73.799	0.661	85.798	70.486	65.79	91.093	8.104	0
	855	36.8927	8.676	3.172	0	0	10.404	46.808	90.495	67.743	0.228	88.167	63.596	75.57	90.533	7.999	0
	856	35.0793	7.413	2.254	0	0.62	10.391	50.226	84.048	73.681	0.014	77.464	58.082	66.316	87.434	8.246	0
	857	33.9791	6.821	1.22	0	3.227	10.53	52.604	91.506	83.378	0	54.959	49.175	62.091	85.83	8.345	0
	858	29.6062	6.799	4.379	0	6.744	10.402	45.687	89.921	83.416	0	0	33.466	63.432	85.973	13.874	0
	859	34.6909	6.527	2.606	0	5.547	11.041	59.048	90.341	94.502	0.212	0.005	10.797	71.802	87.667	80.268	0
	860	35.6414	5.401	4.099	0	6.336	11.476	46.737	89.919	97.367	0	0	10.809	77.485	92.064	92.928	0
	861	32.7597	5.452	2.977	0	6.748	11.916	46.284	79.128	97.926	0	0	11.026	43.692	90.301	95.945	0
	862	37.0756	5.64	1.487	0	87.655	12.51	53.141	74.934	98.415	0	0	5.727	24.491	93.334	98.8	0
	863	34.1397	5.71	3.185	0	83.667	12.534	52.096	76.228	95.56	0	0	5.734	8.537	95.795	73.049	0
	864	30.5733	5.732	4.343	0	81.043	12.285	62.311	71.66	90.853	0	0	5.504	9.174	99.012	16.682	0
	865	31.0455	5.419	78.117	0	92.598	8.985	0.854	73.494	93.275	0	0	2.449	6.825	94.582	9.085	0
	866	27.144	5.527	48.678	0	83.063	8.93	0.768	77.847	69.343	0	0	4.558	6.878	94.69	6.878	0
	867	28.1577	6.092	58.293	0	82.908	9.166	1.213	78.604	73.068	0.101	0.033	5.678	7.028	93.191	6.99	0
	868	33.6777	53.694	62.008	0	81.9	50.869	1.387	76.749	62.448	0	0	5.788	7.512	95.389	7.421	0
	869	34.8673	78.268	76.391	0	80.403	56.249	1.272	77.376	45.586	0	0	3.401	5.436	92.445	6.183	0
	870	30.4319	81.198	75.315	0	76.808	69.57	0.676	51.52	10.754	0	0	2.182	3.322	80.579	4.555	0
	871	31.7803	78.211	79.138	0	79.851	71.728	1.104	38.919	23.376	4.891	0.006	3.069	4.543	87.201	4.667	0
	872	37.4283	85.059	85.942	0	88.491	71.008	1.547	39.578	42.104	44.212	0	1.966	3.743	92.651	5.124	0
	873	40.2959	85.962	93.545	0	88.706	67.1	32.082	39.944	43.474	49.712	0	1.44	3.929	93.74	4.805	0
	874	43.1784	84.419	89.457	0	85.359	70.755	75.161	40.205	46.182	54.013	0	0.936	3.888	95.196	2.105	0
	875	40.6206	89.187	74.9	0	84.406	70.259	81.819	39.394	13.713	55.557	0	0.969	3.945	92.992	2.168	0
	876	42.8929	85.124	69.917	0	81.698	70.678	82.556	38.809	6.815	38.606	46.363	20.917	4.147	95.572	2.192	0
	877	46.5073	83.103	67.079	0	79.288	73.741	78.714	39.047	5.886	17.182	82.427	68.591	1.539	98.72	2.293	0
	878	45.1117	41.964	61.057	0	79.046	76.326	62.252	39.21	6.093	57.134	87.614	75.01	0.753	87.848	2.368	0
	879	43.9069	2.903	59.786	0	87.134	75.84	79.103	38.38	6.201	65.077	89.649	75.75	0.552	76.333	1.896	0
	880	44.3154	0.86	62.154	0	84.151	80.755	77.223	37.922	3.774	63.241	90.051	78.673	0.69	84.497	0.74	0
	881	46.899	1.354	68.89	0	83.942	95.791	79.986	38.188	3.772	65.88	90.321	82.096	2.234	90.005	1.026	0
	882	47.2583	1.453	76.203	0	88.905	70.403	85.092	38.52	4.139	72.885	94.17	82.621	1.16	92.144	1.179	0
	883	49.563	1.287	76.869	0	95.937	84.984	81.017	38.576	4.222	84.614	94.55	80.641	6.079	93.662	1.007	0
	884	55.4603	1.889	82.173	0	93.11	78.938	87.388	38.88	3.405	78.362	88.744	84.1	43.432	96.768	54.716	0
	885	55.9366	1.889	82.22	0	57.379	68.278	89.834	39.078	3.686	86.519	91.745	91.747	58.706	91.948	76.02	0
	886	58.3871	1.253	87.804	0	72.214	74.759	93.075	39.163	3.755	94.236	91.005	90.812	68.433	76.183	83.115	0
	887	58.4335	0.988	81.522	0	76.854	69.071	92.459	39.439	3.661	94.866	93.187	90.963	66.396	81.772	85.325	0
	888	63.7828	0.773	82.771	0	78.63	66.267	96.435	92.031	3.537	84.759	97.107	94.192	86.878	75.425	97.937	0
	889	52.7659	0.001	3.762	35.924	62.889	72.916	48.666	78.951	1.229	91.019	90.878	71.462	72.995	85.823	74.974	0
	890	53.0463	0.182	4.248	36.676	63.29	64.562	49.704	83.429	1.743	92.466	94.657	71.648	67.462	89.122	76.506	0
	891	52.4279	0	4.07	35.835	60.35	66.056	48.731	86.893	1.393	91.789	88.375	69.973	65.258	89.31	78.386	0
	892	51.1351	0.018	4.19	36.137	63.562	64.481	50.848	83.696	1.709	86.046	85.817	57.003	66.753	88.421	78.346	0
	893	51.5553	0.097	4.109	36.539	66.405	68.224	51.47	81.729	2.211	86.506	86.582	55.936	66.344	88.211	78.967	0
	894	44.6723	0.127	1.915	36.444	64.439	60.445	35.241	73.524	42.707	80.527	47.43	47.147	43.402	59.27	77.466	0
	895	54.0597	0.852	46.098	60.146	64.843	58.912	42.398	76.642	92.102	80.241	56.178	46.279	44.757	65.658	66.929	8.86
	896	65.3933	0.753	79.735	79.644	63.211	62.589	44.999	78.875	84.025	78.612	68.591	67.558	51.133	73.245	63.857	84.073
	897	69.9325	1.447	86.645	67.215	64.723	66.779	48.926	81.189	87.661	84.346	77.941	77.027	66.815	80.861	78.853	78.56
	898	66.7137	2.195	84.483	55.059	71.573	68.363	51.824	80.542	77.486	87.489	76.199	63.47	66.666	81.873	58.251	75.233
	899	69.6638	3.211	83.326	62.107	79.294	75.904	50.821	84.859	73.851	88.787	78.24	75.589	68.606	83.031	55.254	82.077
	900	71.6524	2.329	83.491	51.337	93.727	74.706	43.998	93.157	71.996	89.619	80.097	70.093	65.715	91.131	80.155	83.235
	901	71.4409	17.654	87.614	47.12	88.725	73.487	47.979	91.997	62.884	73.027	74.104	70.542	66.687	87.154	91.635	91.005
	902	75.1765	75.388	72.978	64.239	60.776	62.543	50.937	88.016	77.658	85.151	70.523	72.032	73.772	85.118	97.024	91.492
	903	73.0687	87.197	70.883	67.025	56.265	61.551	46.665	88.193	69.214	90.739	73.08	74.392	70.425	81.76	88.295	70.347
	904	65.0175	73.956	63.035	57.222	52.927	59.998	42.633	79.942	64.336	87.235	64.284	59.943	64.367	71.427	76.167	57.791
	905	62.1373	71.641	55.243	66.018	22.625	66.213	45.697	80.089	47.944	82.394	63.609	56.869	65.995	65.376	75.507	66.839
	906	59.8854	55.296	61.271	78.821	22.681	61.132	44.571	78.093	43.672	79.478	62.906	60.967	61.512	56.066	84.185	47.63
	907	55.6914	53.475	68.969	64.389	23.957	36.553	36.362	60.794	42.911	73.962	57.718	54.723	61.907	59.183	84.314	56.154
	908	57.6337	68.392	71.458	60.074	24.276	47.461	3.221	64.097	33.145	76.86	62.505	65.809	65.698	68.791	83.543	69.175
	909	56.6951	83.606	67.006	52.11	21.51	37.782	7.907	62.132	46.673	80.527	52.504	74.407	60.691	72.961	56.37	74.24
	910	62.8681	84.767	71.243	70.442	20.08	43.664	21.253	66.75	55.183	79.553	60.906	91.277	60.096	79.817	59.762	78.228
	911	62.7559	47.486	76.714	87.907	20.064	47.07	17.688	70.434	61.335	83.305	70.099	87.894	59.046	82.26	64.543	65.493
	912	60.5577	51.879	80.961	67.733	19.721	47.973	35.657	73.644	55.073	81.863	72.344	81.358	40.235	81.913	64.998	53.013
	913	66.0001	45.494	83.466	0	11.101	56.903	95.84	98.736	60.421	90.253	87.605	85.243	71.811	80.718	86.251	36.159
	914	65.1668	35.99	73.063	0	16.288	65.65	86.588	96.366	75.979	95.528	88.899	51.117	75.769	85.691	87.423	43.151
	915	63.7277	24.127	85.17	0	18.659	52.926	87.331	96.262	93.258	49.193	88.263	52.667	83.501	85.553	89.823	49.182
	916	59.7136	21.066	86.853	0	18.756	45.834	84.438	94.562	63.896	40.367	80.039	64.754	80.208	72.289	95.512	47.13
	917	41.4104	22.433	50.063	0	16.511	45.791	64.615	72.429	25.203	33.386	45.061	25.028	64.236	51.976	81.22	23.204
	918	31.6602	22.386	46.884	0	16.672	44.874	69.676	78.247	8.913	19.902	20.692	15.737	21.375	29.28	58.67	21.595
	919	24.0093	22.227	13.743	0	16.665	40.682	56.284	81.808	7.152	9.839	12.238	13.659	19.634	9.246	31.962	25.001
	920	24.4335	22.25	11.781	0	16.858	54.251	51.508	73.259	6.523	8.93	12.022	12.575	38.868	6.202	15.37	36.106
	921	20.954	21.424	9.234	0	47.71	32.989	34.712	48.895	5.597	12.777	23.267	7.582	23.26	6.668	12.02	28.175
	922	20.7324	21.386	9.111	0	79.958	24.272	34.158	42.381	5.648	25.211	6.317	1.366	13.213	5.882	11.981	30.102
	923	20.0375	20.985	9.1	0	70.253	32.227	28.436	41.88	4.556	12.532	4.79	1.884	13.367	5.525	29.081	25.946
	924	25.3057	21.235	8.988	0	56.972	55.193	25.982	39.913	4.781	12.574	4.927	21.447	39.329	5.617	51.988	30.639
	925	21.9641	21.765	9.234	0	64.773	38.638	24.593	39.879	4.914	12.976	5.319	11.728	23.031	6.256	42.97	23.386
	926	33.5835	21.838	8.702	0	77.418	58.332	24.666	40.251	4.806	13.338	57.809	2.956	84.401	6.399	57.519	45.318
	927	33.8894	19.708	7.465	0	60.044	63.464	23.031	39.82	3.905	10.382	87.173	2.844	84.076	2.865	69.278	34.286
	928	29.9258	17.444	5.94	0	33.265	51.392	22.084	39.665	2.994	9.803	84.027	5.773	69.402	1.537	58.856	46.705
	929	34.2938	12.488	5.441	0	33.066	80.575	21.55	39.755	2.848	9.685	92.801	6.509	94.138	1.118	68.861	45.572
	930	39.071	13.545	6.207	0	30.881	84.474	21.785	54.678	3.344	44.603	83.959	8.285	91.619	21.816	63.178	57.691
	931	41.8795	13.894	6.74	0	83.216	80.763	21.982	61.869	3.568	29.231	81.254	3.936	88.333	25.455	59.933	68.018
	932	45.4452	14.238	7.072	0	89.562	78.736	22.094	64.345	3.708	58.205	78.284	17.248	77.799	53.241	41.427	75.719
	933	51.14	14.701	7.089	0	73.969	79.7	22.276	68.412	3.201	78.737	86.403	46.756	79.856	83.33	31.481	91.189
	934	50.8274	13.228	7.279	0	37.927	79.921	22.251	72.648	3.07	87.872	92.595	61.598	60.06	92.446	76.885	54.631
	935	50.7821	14.073	7.449	0	25.342	52.353	22.149	81.201	3.145	96.173	97.982	69.033	64.24	94.979	92.011	41.601
	936	46.6608	13.216	7.627	0	23.471	38.513	22.351	88.58	3.29	35.592	96.147	74.167	58.362	97.42	93.068	48.108
	937	60.3859	92.102	22.463	100	31.284	52.779	98.86	72.514	3.974	23.556	86.062	69.767	24.189	81.141	85.694	61.404
	938	65.5982	94.721	50.27	100	33.846	66.328	97.506	72.386	3.532	64.259	78.626	60.915	46.737	68.549	84.385	61.913
	939	62.6169	99.808	67.915	100	35.875	39.613	96.433	61.898	3.328	45.615	63.134	55.909	47.5	63.846	90.212	68.168
	940	66.8003	88.518	70.686	100	28.24	43.311	96.943	71.44	3.433	51.075	84.695	67.467	59.413	72.444	95.522	68.817
	941	69.2727	73.604	74.762	100	10.859	82.911	94.647	75.503	2.622	65.874	76.535	71.53	62.086	74.845	97.153	76.16
	942	59.1421	41.735	72.789	0	4.429	85.124	85.914	76.423	0.495	71.665	76.935	76.027	58.062	75.582	92.749	69.203
	943	59.2832	39.661	59.075	0	0	80.764	85.753	86.255	0.534	74.103	78.385	83.71	55.234	75.757	91.906	78.111
	944	57.3699	37.115	63.842	0	0	76.732	85.197	72.329	0.513	75.481	69.501	83.129	55.989	74.595	88.683	77.443
	945	70.7427	50.784	79.504	0	69.104	91.38	89.045	87.364	1.484	88.124	84.587	90.208	68.065	84.477	97.342	79.672
	946	73.6703	52.093	79.959	0	90.386	89.444	86.131	88.274	1.9	81.725	87.596	92.254	70.233	97.591	97.383	90.086
	947	71.368	50.552	64.398	0	85.028	87.894	72.465	87.712	35.712	76.498	85.874	86.674	85.4	80.31	92.837	79.166
	948	64.5597	43.328	42.589	0	64.42	85.831	64.79	81.355	75.666	77.429	68.653	77.496	70.846	68.91	91.148	55.934
	949	52.3843	37.673	36.526	0	46.786	80.336	63.393	66.799	60.424	63.454	53.58	55.744	37.785	58.95	80.835	43.48
	950	54.1226	32.953	52.29	0	65.647	79.922	62.054	52.242	83.825	66.694	55.964	54.621	40.54	63.264	54.879	46.944
	951	61.2977	26.727	66.062	0	80.029	84.936	60.347	62.256	90.708	64.867	68.528	65.536	52.379	68.429	75.667	52.995
	952	63.2371	18.719	75.101	0	84.596	86.154	58.211	67.513	83.531	78.37	77.338	68.507	52.769	69.076	80.916	47.756
	953	61.8199	10.813	77.848	0	74.078	85.716	55.089	69.411	78.089	81.947	73.186	73.036	49.996	67.12	86.573	44.397
	954	61.9467	8.319	80.937	0	66.402	79.104	54.295	71.656	78.827	83.898	73.355	83.584	52.194	69.103	84.494	43.033
	955	58.8851	7.733	72.299	0	60.576	72.676	54.868	60.673	68.04	89.518	69.767	69.496	64.721	68.335	75.454	49.12
	956	64.3631	7.456	74.809	0	70.425	82.934	54.797	69.552	78.517	92.932	69.932	77.488	78.306	68.564	85.054	54.681
	957	68.4079	10.572	84.264	0	73.097	90.078	55.601	76.974	84.263	96.417	71.1	82.115	87.505	72.19	87.401	54.541
	958	69.9143	27.943	90.414	0	69.002	90.971	56.527	85.472	79.951	96.907	76.717	88.354	71.274	73.776	87.942	53.465
	959	64.9865	15.948	61.835	0	68.78	90.314	57.044	72.257	78.526	92.233	72.059	86.346	63.246	72.443	87.092	56.675
	960	64.8361	17.486	69.61	0	68.825	92.821	56.968	78.617	77.875	92.326	69.767	75.194	57.236	72.601	88.256	54.96
	961	63.7451	0.001	86.499	0	63.024	87.073	45.062	88.976	66.109	92.262	77.103	74.809	52.848	85.117	86.182	51.111
	962	65.2914	0	75.033	0	72.645	80.969	45.072	90.441	76.997	88.965	78.166	74.71	55.569	89.538	87.671	63.595
	963	59.9369	0	60.041	0	55.779	77.616	44.944	86.837	67.408	89.095	68.535	67.643	50.211	84.225	86.062	60.658
	964	55.2795	0	62.252	0	58.127	77.856	44.793	72.654	46.945	84.284	66.352	58.109	56.13	69.279	81.47	50.941
	965	56.2811	0.005	71.889	0	40.772	78.065	45.232	76.529	48.96	84.208	66.871	66.17	56.316	74.017	82.594	52.588
	966	56.9935	0.003	71.522	0	19.292	73.451	46.077	82.216	51.986	85.756	68.407	77.731	55.861	78.567	86.146	57.887
	967	59.1494	0.139	73.677	0	19.281	78.835	47.358	81.369	62.692	85.503	72.823	77.282	60.266	80.296	82.325	65.395
	968	60.9615	45.632	77.665	0	18.089	84.794	46.882	79.061	51.474	76.241	75.871	79.233	59.359	73.868	82.251	64.002
	969	65.3283	65.934	83.464	0	60.162	90.614	47.59	69.942	47.643	74.851	76.041	81.696	64.467	74.834	79.671	63.016
	970	73.0401	90.599	92.334	0	95.334	88.821	59.733	73.817	68.914	74.627	78.499	82.168	64.96	80.278	81.283	64.234
	971	69.9905	82.359	93.796	0	64.384	89.909	66.459	80.284	67.274	76.521	76.032	74.065	58.917	73.454	84.427	61.977
	972	70.1116	88.912	67.514	0	65.109	90.712	67.323	77.248	80.55	75.468	79.755	75.975	56.812	76.375	86.177	63.744
	973	59.1002	63.849	35.906	0	55.887	63.85	68.729	70.434	51.152	75.179	68.471	56.476	54.257	75.354	84.692	62.267
	974	59.4776	53.178	32.645	0	64.865	69.188	69.399	61.574	60.493	78.258	72.524	65.871	53.789	75.621	74.415	60.344
	975	44.1453	44.087	16.326	0	28.549	57.026	68.4	45.401	45.996	78.253	44.083	43.233	39.925	57.85	58.444	34.606
	976	32.4287	21.074	13.147	0	21.656	48.946	59.715	35.396	39.93	10.641	25.039	10.632	30.305	47.563	69.27	53.116
	977	25.7129	11.816	13.07	0	21.23	59.328	42.456	36.015	39.002	2.785	0	15.291	8.553	9.545	70.154	56.449
	978	33.5463	11.958	13.34	0	17.765	63.032	69.977	36.566	50.485	63.772	0	21.451	7.978	4.883	82.887	59.101
	979	33.9523	11.945	13.31	0	18.849	61.259	77.625	36.73	42.008	72.686	7.483	15.273	19.958	3.759	79.165	49.235
	980	40.8389	11.47	12.539	0	18.021	65.828	64.415	35.839	44.943	74.094	61.607	20.121	63.082	2.085	85.992	52.548
	981	48.5438	11.289	15.638	0	15.303	68.78	69.649	44.248	54.758	79.112	83.185	41.159	74.963	0.787	93.632	75.654
	982	58.4827	11.871	71.416	0	18.652	76.299	70.048	86.062	69.65	84.091	86.421	38.31	80.576	1.771	96.727	85.347
	983	62.2282	8.878	86.55	0	23.119	94.475	70.774	93.934	68.983	83.527	95.499	25.205	89.241	2.31	96.832	94.096
	984	62.9267	8.915	88.833	0	22.413	88.409	71.037	92.941	71.323	79.933	97.446	52.768	78.267	3.696	97.549	90.37
	985	73.7935	95.469	93.468	85.968	22.814	84.95	22.655	92.525	94.337	73.843	94.281	59.05	98	3.654	97.968	87.92
	986	60.2253	75.927	89.98	61.466	24.405	73.985	22.536	85.158	81.576	55.895	81.647	17.881	65.649	3.434	88.555	75.286
	987	33.8875	62.459	52.983	29.783	24.894	56.613	22.403	73.111	22.302	15.122	29.119	12.963	28.26	3.198	44.553	30.549
	988	34.6689	64.026	55.447	22.108	26.459	59.66	22.269	71.573	68.738	40.184	6.801	7.558	15.378	3.098	15.639	41.096
	989	41.9063	69.068	62.01	22.534	27.489	65.147	22.208	68.462	76.357	85.599	5.14	6.656	16.031	2.923	56.921	42.05
	990	41.935	62.913	73.565	20.451	34.006	61.521	22.123	67.079	29.175	40.789	14.867	6.174	66.674	2.308	74.334	53.046
	991	35.2971	56.465	40.053	19.616	26.168	51.154	21.981	51.786	11.276	13.867	39.658	7.597	77.425	2.056	60.13	50.224
	992	24.991	32.74	21.912	17.889	27.54	47.971	21.943	37.169	8.005	4.53	1.171	0.031	67.451	32.305	12.878	41.33
	993	31.3447	41.201	22.231	16.94	40.311	68.291	21.701	35.577	8.315	4.357	0	0.034	76.863	64.644	7.726	61.98
	994	36.0403	36.923	22.731	17.934	64.931	81.94	21.273	36.059	8.493	4.478	0	0	80.254	82.91	7.776	74.903
	995	35.008	40.926	22.504	16.591	31.333	77.722	23.309	36.609	5.939	3.714	0	0	80.279	94.493	7.155	84.546
	996	31.6923	34.446	19.94	15.495	32.67	56.912	22.53	36.352	6.263	3.833	0	0	74.137	96.743	5.634	70.429
	997	25.4653	25.463	19.818	15.402	29.319	63.846	22.793	36.123	5.564	4.028	0	0	65.895	59.148	5.769	28.812
	998	23.3026	31.52	18.133	15.038	28.952	64.256	22.582	36.15	4.118	4.002	0	0	49.644	25.004	6.732	43.408
	999	27.5231	23.687	18.239	13.128	28.783	81.173	22.592	36.302	4.256	3.899	0	7.402	14.711	11.153	72.596	74.925
	1000	24.4988	14.086	18.741	13.318	26.28	64.178	22.584	36.502	4.407	3.133	0	8.777	6.963	8.052	80.49	59.971
	1001	22.631	14.758	18.693	13.538	25.993	57.13	22.553	36.529	4.11	3.143	0	0	14.913	8.121	79.945	40.039
	1002	26.1221	14.104	15.51	31.666	25.505	15.35	53.325	32.04	2.563	30.617	0	0	55.227	5.058	61.512	49.355
	1003	33.4712	13.809	15.09	51.458	25.484	12.307	95.193	44.252	2.563	38.017	0.179	0	59.083	5.109	72.725	66.799
	1004	36.8689	13.272	15.075	75.993	25.473	12.261	85.478	67.342	2.587	24.422	0	0	72.124	4.354	78.259	76.394
	1005	43.4967	11.991	14.488	85.781	25.448	12.644	91.846	69.114	2.927	76.567	18.986	0	75.727	4.605	83.694	78.632
	1006	47.843	8.145	13.724	79.115	25.265	13.19	92.9	69.509	3.001	90.424	79.118	0	76.067	4.937	90.641	71.609
	1007	50.6208	17.714	15.294	66.776	42.083	40.093	85.908	66.401	2.934	84.441	89.855	30.691	72.524	6.756	75.459	62.383
	1008	52.2931	22.291	15.919	54.275	62.558	51.754	92.639	69.994	3.358	81.893	90.452	25.357	70.552	7.614	71.406	64.335
	1009	50.8129	70.005	18.199	90.222	65.753	51.906	81.901	65.087	2.946	12.61	94.929	35.615	52.859	7.421	59.564	53.176
	1010	41.3607	75.296	60.548	64.04	66.541	23.489	73.754	49.84	3.235	3.939	50.098	33.879	14.003	22.827	16.002	62.919
	1011	36.5927	87.853	67.857	46.447	48.05	18.27	78.079	41.095	2.515	3.339	0	36.728	9.888	50.499	11.085	47.186
	1012	34.9367	19.493	70.195	41.067	60.719	64.062	74.188	41.108	1.629	2.673	0	48.308	7.868	64.738	9.306	18.696
	1013	29.3606	1.944	50.249	36.542	7.216	57.507	74.656	41.106	1.096	1.863	0	60.728	7.535	79.502	8.618	11.847
	1014	28.5713	0	39.614	30.505	4.309	64.744	82.632	40.867	0.455	0.789	0	63.233	6.893	80.469	6.675	7.384
	1015	29.0713	0.164	50.746	26.355	3.923	72.656	90.333	38.939	0.215	0.371	0	50.103	6.652	84.319	5.397	5.897
	1016	53.4423	51.143	80.229	31.947	62.985	96.252	92.061	65.493	43.945	2.348	31.091	21.543	20.796	96.406	67.858	37.537
	1017	65.8906	57.904	91.241	31.866	86.248	96.515	83.68	85.728	83.131	3.253	56.69	19.95	57.611	71.751	93.563	69.228
	1018	70.1911	73.696	92.119	30.714	83.757	88.145	96.884	83.663	91.147	3.532	68.497	20.753	65.792	80.33	97.318	76.52
	1019	69.2164	76.171	95.538	30.79	59.331	73.27	91.069	82.954	92.508	3.245	65.4	55.511	66.426	72.928	97.933	75.172
	1020	66.6981	84.291	91.472	31.177	47.803	71.134	86.697	82.241	93.342	3.298	66.97	80.09	68.591	73.736	52.887	66.742
	1021	58.6123	91.801	69.214	30.888	0	72.959	88.354	74.106	97.884	3.578	73.058	68.314	78.041	58.035	5.396	67.556
	1022	51.6144	84.46	42.58	30.871	0	71.658	87.496	77.535	85.664	3.565	32.76	72.013	60.773	50.925	4.583	69.333
	1023	41.771	68.466	51.25	25.147	0	70.127	68.312	86.319	69.961	15.325	4.454	40.1	16.08	54.465	4.808	51.751
	1024	37.8079	64.68	54.035	24.144	0	24.099	69.087	90.278	60.894	41.378	0.865	34.84	16.61	26.199	3.081	56.929
	1025	33.09	62.415	29.447	22.571	0.085	3.088	71.137	84.781	48.619	70.175	0.16	26.99	11.084	19.712	2.565	43.521
	1026	35.1427	53.077	16.074	22.601	0.03	2.833	73.281	83.672	50.807	82.904	0.055	24.564	51.715	17.114	2.148	46.266
	1027	30.4789	46.329	15.369	22.384	0	2.734	74.067	90.291	10.011	84.983	0	23.451	16.334	15.61	1.938	53.682
	1028	20.263	23.438	13.844	19.003	0	2.203	43.859	85.257	6.448	26.669	0	20.545	6.97	13.032	1.564	41.113
	1029	24.2597	15.313	13.996	17.595	0	1.981	56.962	90.951	4.042	53.967	0	18.73	6.833	11.68	1.074	70.771
	1030	29.5165	39.768	14.67	19.673	0.05	2.816	73.348	92.201	4.528	83.35	0.549	19.334	7.402	12.044	1.408	71.606
	1031	29.6351	33.439	14.493	18.493	0	2.525	79.049	94.451	4.265	86.512	0	15.64	6.193	10.965	1.323	77.178
	1032	30.8815	32.216	14.444	15.88	0	2.609	84.224	99.263	3.053	90.669	0	15.283	5.747	10.118	1.344	88.372
	1033	47.5927	0.851	93.604	15.445	0	2.744	82.473	85.25	77.664	92.323	0.005	11.14	88.527	10.14	89.496	64.228
	1034	48.5298	0.977	95.214	15.972	0	2.89	83.872	85.451	82.728	95.952	0.04	9.81	87.13	9.254	91.672	66.985
	1035	42.6834	1.288	97.321	16.333	0	2.445	86.755	81.612	90.475	93.154	0.176	8.481	0	9.396	90.456	62.359
	1036	48.0479	1.399	98.119	16.294	0	2.24	97.842	83.884	94.964	72.285	0.397	8.22	90.299	9.685	90.383	54.707
	1037	41.8191	1.524	98.587	16.098	0	2.301	96.05	94.258	58.607	6.478	0.928	9.755	88.963	9.953	86.638	57.147
	1038	43.3017	1.653	93.12	15.428	0	2.448	87.851	89.513	63.608	6.945	60.826	9.845	56.91	10.518	87.985	62.875
	1039	49.7078	1.815	91.341	15.358	0	66.169	81.653	87.043	68.601	7.264	87.023	8.655	56.83	13.023	93.726	67.116
	1040	53.2353	2.052	92.131	15.468	1.052	55.788	76.1	87.127	70.674	6.927	93.398	8.825	64.205	53.585	90.914	80.284
	1041	49.3279	1.783	91.437	15.104	3.137	50.113	49.538	82.892	42.011	5.707	86.1	41.738	51.756	51.218	89.376	78.008
	1042	55.2453	1.7	90.601	14.776	8.725	68.472	63.898	84.101	38.344	5.442	93.49	61.2	53.227	75.853	88.928	79.922
	1043	57.3047	1.489	88.822	14.038	6.563	70.538	76.669	84	33.167	4.767	94.544	80.338	53.549	84.688	85.88	80.519
	1044	59.2559	1.297	87.892	13.894	12.586	85.177	78.486	83.16	31.769	3.984	96.659	87.414	57.108	89.338	80.07	80.005
	1045	62.7847	1.459	88.917	14.303	53.073	92.363	80.288	79.203	20.02	4.09	97.878	80.683	61.991	91.03	88.731	87.741
	1046	41.6931	1.374	69.751	12.549	46.328	61.677	70.245	30.101	14.679	3.191	17.042	40.888	64.055	64.279	72.983	56.254
	1047	45.1319	1.371	68.062	26.518	55.992	71.337	74.874	28.418	17.541	3.268	50.072	38.915	44.832	70.276	70.931	54.571
	1048	52.2989	6.807	67.095	79.562	65.5	72.618	74.778	55.214	20.323	3.357	73.629	37.981	37.459	73.07	71.926	45.165
	1049	50.4357	74.044	53.059	52.507	66.165	63.128	61.653	55.119	19.894	3.038	41.095	44.6	46.192	71.993	63.814	40.235
	1050	57.0339	75.281	50.468	85.563	85.407	76.762	69.249	64.733	18.383	2.977	59.268	31.177	31.271	84.058	66.182	54.729
	1051	56.6558	89.887	49.643	78.209	92.01	79.472	72.6	65.802	1.153	2.97	65.869	18.429	27.505	83.847	63.09	59.351
	1052	57.8861	84.179	49.565	64.856	92.974	77.684	61.604	65.269	1.33	56.056	69.126	16.331	29.208	80.043	63.737	56.329
	1053	58.9047	62.587	49.5	72.865	92.171	74.78	67.739	58.004	1.217	85.903	69.499	16.659	28.106	82.16	63.112	59.269
	1054	54.6786	51.89	50.413	66.344	91.918	62.595	59.262	52.519	0.806	45.033	71.746	11.589	54.633	80.659	64.39	56.382
	1055	45.969	34.352	51.951	74.882	96.852	70.744	47.911	32.956	0.207	42.46	13.34	7.437	60.219	38.765	61.348	56.111
	1056	42.7583	14.388	53.632	53.197	98.364	64.51	52.224	30.981	0.543	81.178	0	7.096	64.835	5.303	59.579	55.545
	1057	32.6107	10.148	7.444	72.103	11.51	45.099	63.736	36.281	0	77.686	0	7.403	7.001	88.141	0	62.609
	1058	30.9884	10.553	7.791	83.446	11.921	29.823	58.097	37.091	0	49.597	0	4.866	7.302	87.437	0	76.902
	1059	30.8675	34.212	7.966	86.82	12.152	22.958	56.864	37.008	0	30.784	0	5.134	7.495	86.624	0	74.995
	1060	35.2289	57.578	7.823	89.651	12.219	22.708	52.463	37.066	0	79.71	0	5.074	10.353	81.698	0.385	71.705
	1061	35.0478	49.252	7.091	86.166	11.853	57.833	52.458	37.163	0	87.884	0	3.915	6.973	74.305	0	50.824
	1062	38.6311	56.127	7.453	88.449	11.847	73.268	51.559	37.512	0	94.116	0	5.006	7.249	78.573	0	68.308
	1063	41.5337	71.024	7.725	91.618	12.084	85.532	50.404	37.861	0	92.293	0	4.762	7.535	79.655	0	82.513
	1064	40.5311	72.973	7.774	95.433	11.919	89.189	49.938	38.031	0	87.188	0	4.187	7.26	63.302	0	80.772
	1065	44.4317	73.441	35.691	68.884	9.321	89.829	48.778	63.541	0.06	92.472	0	31.412	8.061	69.201	0	75.785
	1066	50.3716	75.942	87.959	55.784	0.071	70.835	48.746	89.588	0.008	96.487	0	75.078	6.007	64.69	0	84.379
	1067	46.395	51.318	92.911	46.045	3.304	70.791	48.366	87.538	0	97.57	0	51.6	5.365	55.324	0	85.793
	1068	47.1394	39.347	95.315	37.634	2.073	80.045	48.875	97.839	0	83.304	0	82.122	5.651	67.389	0	67.497
	1069	44.5464	41.308	91.057	44.309	0.088	83.781	49.297	97.594	0	22.961	0.058	88.26	6.111	82.343	0.011	61.018
	1070	42.2665	39.809	76.229	47.917	0.341	83.366	48.067	82.595	0	15.117	60.496	39.909	6.48	91.001	0.041	42.629
	1071	34.6535	50.357	41.85	45.608	4.032	53.842	48.312	36.69	0	9.266	62.101	38.946	4.384	71.477	0	52.938
	1072	38.388	35.499	40.84	44.433	4.199	62.719	47.68	36.078	0	16.549	84.98	62.838	3.96	71.642	0	64.403
	1073	30.9583	40.541	17.058	35.62	6.058	60.182	47.335	33.49	20.849	10.476	15.862	44.341	3.377	68.659	0	60.526
	1074	32.0567	29.002	5.963	39.743	46.367	59.584	47.471	33.813	45.005	8.263	0.254	18.337	3.604	79.12	0.741	63.584
	1075	33.2741	52.778	5.531	38.397	65.271	60.197	47.48	34.556	31.937	5.903	0.094	14.834	2.32	74.897	0.26	64.657
	1076	35.7133	51.173	5.25	47.35	70.281	61.12	46.822	35.71	58.188	5.957	0	16.244	1.776	73.429	0	62.399
	1077	33.5027	52.114	5.166	37.642	54.571	60.042	46.422	36.242	55.084	5.99	0	17.646	1.39	70.856	0	59.375
	1078	28.7246	37.815	5.012	17.653	79.41	55.332	46.292	35.992	2.903	5.229	0	35.266	1.367	66.934	0	41.664
	1079	30.1269	47.318	4.658	23.686	81.666	36.322	46.38	36.035	5.049	4.634	0	29.943	19.158	60.249	4.072	52.734
	1080	48.8561	55.063	5.07	28.281	91.372	43.121	45.987	66.49	5.814	34.846	0	53.195	91.36	65.736	85.058	61.448
	1081	53.7005	58.169	82	24.659	64.265	30.271	98.936	72.93	3.768	69.004	0	43.479	42.505	85.496	57.858	72.167
	1082	57.2053	73.022	88.357	42.928	75.157	36.359	98.716	68.736	3.839	76.877	0	42.116	39.562	74.713	64.924	72.773
	1083	59.5097	64.793	89.778	48.376	58.28	52.452	99.133	65.75	20.117	83.144	0	37.962	45.34	77.831	75.907	73.782
	1084	62.626	68.897	78.623	60.245	66.572	69.795	99.043	60.897	21.364	85.02	0	43.04	44.007	73.393	87.492	81.002
	1085	63.4406	71.572	67.624	62.123	70.324	73.004	97.558	68.374	16.552	86.062	0	39.712	51.929	79.278	89.81	77.687
	1086	59.6761	74.188	28.411	58.182	70.927	68.904	97.579	62.557	11.301	86.128	0	37.488	57.447	72.219	86.823	82.988
	1087	58.3993	80.341	26.804	55.028	65.903	62.555	97.594	44.023	18.051	86.076	0	44.399	59.76	68.217	79.041	88.197
	1088	56.7336	62.752	23.358	62.651	63.666	61.972	96.557	42.684	17.794	92.326	0	46.992	60.068	66.74	83.748	69.696
	1089	60.3058	65.722	28.386	69.296	60.332	61.485	97.182	42.761	39.914	93.035	0	58.898	64.469	65.257	86.922	70.928
	1090	60.2615	67.411	23.659	82.935	53.479	67.084	95.527	42.925	32.192	83.597	0	64.233	65.284	59.819	90.644	75.133
	1091	63.5482	69.043	20.581	77.505	59.594	66.826	93.951	43.008	60.589	81.122	0	80.028	71.491	45.858	97.422	86.205
	1092	65.9119	74.935	29.497	85.606	71.457	73.886	94.993	41.41	53.306	80.336	0	54.766	93.119	56.877	83.409	95.082
	1093	68.0261	84.208	34.921	94.883	73.566	78.992	95.561	41.763	75.34	86.25	0	54.123	83.007	59.777	68.84	89.161
	1094	69.2017	88.619	41.232	76.798	84.83	72.726	96.203	41.741	60.275	92.902	0	70.984	82.377	69.135	69.898	90.305
	1095	68.3414	87.271	44.846	70.825	90.28	63.268	96.885	41.823	67.175	93.354	0	67.089	76.949	75.592	55.827	93.937
	1096	65.8163	72.153	43.146	68.063	85.432	54.323	96.01	41.844	61.905	87.54	0	77.54	72.027	79.353	54.228	93.681
	1097	70.3837	73.721	43.874	76.477	81.385	68.313	96.123	41.998	76.736	90.146	0	86.926	72.912	84.52	68.752	93.872
	1098	66.8304	65.177	37.956	81.985	84.186	63.146	96.553	42.112	74.209	79.043	0	59.375	67.994	83.798	69.942	96.98
	1099	62.7083	35.103	32.467	75.733	83.093	60.441	96.481	42.219	69.853	64.662	0	70.87	62.37	90.382	70.223	86.727
	1100	64.4193	21.962	36.325	82.033	89.189	61.632	96.49	42.325	71.634	73.853	0	76.266	62.372	91.405	73.389	87.415
	1101	62.5036	18.332	34.799	74.169	94.765	57.182	95.386	42.389	69.504	81.303	0	80.343	61.367	89.213	84.38	54.422
	1102	58.7552	18.017	30.402	65.99	93.083	67.473	95.238	51.172	68.477	74.484	0	81.901	66.026	79.472	83.504	6.089
	1103	57.6528	14.028	23.205	39.892	90.26	71.355	92.753	98.059	68.548	77.661	0	82.96	66.173	50.152	86.046	3.7
	1104	55.7314	12.041	31.716	23.89	74.351	51.804	93.589	91.082	75.557	88.791	0	85.125	56.593	63.625	82.672	5.135
	1105	47.3669	9.046	72.915	23.942	77.297	34.303	95.759	69.03	72.707	34.278	0	61.585	60.914	2.924	91.766	4.037
	1106	34.7664	9.15	67.347	17.211	76.298	26.885	96.249	59.062	82.576	2.787	0	25.603	16.465	3.656	33.9	4.307
	1107	32.4516	9.501	82.83	21.883	85.983	27.596	97.904	56.69	58.327	3.119	0	0	13.522	4.673	18.633	6.113
	1108	39.8631	9.662	83.421	26.224	72.77	28.586	98.165	57.553	50.712	3.161	0	19.774	52.874	4.924	83.459	6.661
	1109	40.4617	9.716	87.475	23.595	82.174	28.653	98.068	63.331	51.85	2.971	0	0.119	68.258	4.87	79.439	6.407
	1110	35.263	7.37	78.768	19.305	74.401	27.755	97.813	68.715	43.914	2.866	0	0	65.802	4.441	32.184	5.611
	1111	32.2132	6.746	80.464	18.413	81.238	39.214	98.124	64.713	40.845	2.863	0	0.299	20.193	5.239	18.552	6.295
	1112	36.9208	6.649	69.591	19.02	84.373	48.819	97.7	65.444	62.727	2.809	0	0	19.892	4.446	67.054	5.288
	1113	33.8615	5.622	54.764	9.203	87.433	39.925	97.04	66.62	43.515	2.57	0	0	61.642	3.815	31.464	4.31
	1114	34.8033	5.493	44.724	7.928	70.603	79.352	96.147	66.571	64.971	2.238	0	0	57.887	3.118	19.801	3.216
	1115	37.4868	4.305	48.947	12.739	70.929	70.394	96.597	65.744	72.974	2.246	0	0	61.433	3.426	49.12	3.448
	1116	41.2829	4.06	53.285	16.212	77.614	66.96	96.661	83.401	63.663	2.193	0	0.292	72.419	3.416	75.688	3.38
	1117	40.7949	2.683	52.019	14.709	71.956	62.826	95.573	82.88	57.008	14.284	0	0	82.891	2.499	70.922	1.674
	1118	42.3051	5.866	36.205	9.981	46.357	59.053	94.414	83.399	62.037	52.745	0	0.02	80.706	1.839	72.484	29.471
	1119	49.4117	54.975	37.214	34.071	43.785	56.761	94.326	83.265	69.984	57.138	0	1.399	77.437	2.153	69.422	59.246
	1120	52.3249	86.381	44.716	38.927	44.615	38.739	93.893	81.584	83.723	77.411	0	2.997	76.946	1.98	26.939	86.022
	1121	53.0073	79.491	68.181	45.108	44.388	36.764	93.025	81.359	77.821	78.831	0	2.426	90.085	1.577	11.497	84.556
	1122	45.6823	56.594	47.086	32.896	43.398	54.72	92.64	57.429	53.907	65.486	0	0	75.618	0.126	31.027	74.308
	1123	45.0917	46.71	44.552	41.724	43.809	67.689	92.274	60.94	43.403	32.233	0	0.015	52.837	0	81.04	69.149
	1124	37.6364	48.535	44.065	43.613	44.608	27.292	91.637	61.285	15.496	43.245	0	0.006	25.245	0	67.385	52.134
	1125	38.2123	50.367	44.626	66.694	43.988	23.39	91.313	64.937	10.745	58.113	0	0	10.179	0	28.299	80.533
	1126	35.5363	43.751	56.406	74.934	43.633	23.325	90.832	70.076	9.79	13.519	0	0	9.742	1.262	17.12	78.655
	1127	36.3813	32.5	36.817	78.668	43.985	23.233	90.713	58.348	10.048	12.164	0	0	7.96	58.676	10.537	82.071
	1128	38.1929	27.966	39.51	87.441	42.772	23.241	90.506	54.243	8.91	7.729	0	0	5.456	94.517	9.307	81.296
	1129	24.2105	18.782	1.173	66.144	37.294	17.233	23.103	0	6.504	5.348	0	16.686	6.691	91.421	5.342	67.436
	1130	23.8593	16.224	1.326	57.951	38.536	16.863	23.154	0	6.326	3.178	0	29.632	6.862	94.016	5.223	58.598
	1131	23.0639	12.556	1.405	52.519	37.148	15.139	23.203	0	6.184	3.281	0	43.57	5.96	72.376	4.551	68.067
	1132	16.4482	12.379	1.573	23.568	57.184	15.061	23.354	0	6.458	2.987	0.034	15.789	6.149	69.968	3.72	8.499
	1133	19.9145	11.682	1.373	24.267	56.482	15.155	23.402	0	6.639	2.274	0	16.759	6.593	73.877	3.492	56.723
	1134	23.5037	11.868	1.492	24.741	74.639	13.797	23.483	0	5.755	2.003	0	13.844	6.513	82.112	3.566	88.742
	1135	21.9685	10.892	1.353	24.557	80.276	13.666	23.438	0	5.42	1.243	0	11.751	6.408	80.644	2.851	67.029
	1136	18.7472	9.986	1.356	24.236	77.451	13.651	23.434	0	5.548	0.86	0	10.983	6.106	71.191	1.206	35.2
	1137	19.8487	10.021	1.136	24.447	77.328	13.697	23.476	0	5.732	0.953	34.079	10.518	4	73.971	1.683	16.689
	1138	25.9828	10.161	1.073	23.038	79.325	24.771	23.473	0	5.918	1.078	63.334	12.235	2.938	63.442	0.857	78.099
	1139	30.2758	9.827	1.156	22.554	94.509	14.63	23.441	0	5.685	0.972	73.898	12.939	1.601	65.477	41.881	85.567
	1140	31.5307	9.133	1.352	20.126	92.75	11.322	23.383	0	4.72	0.979	80.044	14.984	0.952	72.973	57.397	82.846
	1141	31.3006	9.162	0.523	14.929	85.139	15.334	23.216	0	4.912	0.673	90.99	36.576	1.988	64.283	35.81	85.974
	1142	41.8137	61.75	1.265	14.511	70.833	74.216	23.252	0	5.046	0.655	96.592	46.673	0.314	72.658	62.584	96.857
	1143	42.0595	82.758	1.532	14.492	67.712	69.83	23.115	0	5.171	0.56	82.803	53.274	0.008	75.319	68.179	86.139
	1144	47.1389	86.338	1.459	14.789	61.968	77.899	23.102	0	5.367	64.925	67.786	57.283	0	83.474	76.59	86.104
	1145	50.2589	87.079	1.54	15.167	60.899	82.628	23.298	0	5.62	87.343	70.791	63.985	0	89.888	78.256	87.389
	1146	54.0523	88.359	2.251	15.787	62.417	84.792	55.522	0	6.373	91.694	76.189	58.124	0.49	93.064	83.177	92.546
	1147	51.5817	65.317	1.581	15.869	69.564	37.343	90.138	0	22.193	90.763	74.191	46.39	0.088	82.163	84.201	93.925
	1148	51.1258	65.716	2.193	15.486	71.526	37.732	68.863	0	74.503	67.973	66.107	49.431	0.006	70.494	83.398	93.459
	1149	53.3478	59.618	33.599	14.626	69.09	25.751	66.702	0	75.23	76.22	65.692	58.32	10.548	75.205	77.714	91.902
	1150	70.4116	67.178	90.279	14.341	58.576	60.173	82.007	0	84.75	89.591	78.126	81.895	84.111	80.571	96.444	88.132
	1151	63.1346	67.97	81.495	14.292	52.852	39.667	64.278	0	72.928	91.59	65.013	78.153	92.451	85.514	53.695	87.121
	1152	65.0607	66.391	86.857	14.743	52.925	36.728	61.33	0	88.432	94.223	69.05	86.128	93.72	94.001	58.657	72.726
	1153	63.7524	83.213	73.284	41.932	67.826	38.735	67.138	24.059	51.151	68.68	79.643	76.804	69.487	83.901	81.988	48.445
	1154	67.9285	93.846	69.075	65.498	68.384	43.548	69.723	31.327	61.626	71.433	78.378	65.211	70.772	85.487	81.751	62.868
	1155	67.6658	90.155	65.506	73.775	73.467	56.833	65.078	28.504	59.279	71.4	76.956	56.584	60.48	86.758	80.574	69.638
	1156	66.5897	83.092	63.848	74.695	75.425	77.912	75.386	27.009	46.87	71.967	78.06	49.648	54.911	75.182	82.653	62.188
	1157	67.3174	85.384	59.9	69.823	84.738	93.64	78.329	22.602	31.812	72.881	79.056	57.506	60.525	70.845	82.387	60.333
	1158	68.3517	69.902	65.819	72.816	83.752	87.229	81.77	32.099	34.138	71.796	82.146	52.137	61.52	82.232	91.566	56.353
	1159	60.2226	53.299	72.477	50.787	82.724	59.27	61.549	36.803	34.23	75.949	76.495	45.92	73.819	67.428	69.893	42.696
	1160	64.1592	70.81	76.994	60.836	71.904	61.43	77.199	46.597	36.08	84.328	68.311	56.953	70.401	62.679	72.29	45.576
	1161	65.2511	67.504	81.7	64.548	70.102	65.691	77.143	45.769	50.16	86.538	71.413	51.774	65.151	67.424	74.272	39.577
	1162	59.5592	57.217	56.692	49.827	49.105	60.567	79.369	46.478	31.702	93.904	74.769	48.005	66.031	72.786	80.082	26.854
	1163	64.4229	75.325	64.407	43.868	52.21	62.852	78.076	41.765	36.118	88.854	78.646	48.422	79.682	74.79	86.432	54.896
	1164	66.6653	87.377	73.926	48.525	57.845	65.354	78.596	43.015	36.586	89.96	81.358	39.938	71.495	76.396	88.664	60.945
	1165	70.2169	93.741	84.347	70.74	51.019	65.377	68.793	51.378	39.951	59.117	90.366	54.674	79.551	84.943	94.12	65.137
	1166	68.3455	91.755	73.465	79.777	54.077	65.942	76.712	41.161	42.368	70.567	88.868	29.203	68.42	69.328	98.777	74.762
	1167	73.2299	81.938	84.872	93.652	63.347	63.925	91.347	52.151	57.539	72.709	82.371	37.785	65.475	72.799	99.079	79.459
	1168	70.7491	68.426	62.012	80.227	64.188	54.268	84.213	77.044	75.758	51.213	84.66	40.168	62.784	78.306	96.757	81.213
	1169	60.7791	64.779	67.95	48.719	80.795	49.069	70.364	91.7	77.897	21.598	65.529	34.609	41.906	74.049	68.785	53.937
	1170	52.0274	50.337	75.216	28.204	91.839	34.472	46.306	95.371	87.999	14.252	59.709	36.63	11.534	55.393	36.782	56.367
	1171	39.3626	14.549	67.752	25.932	72.122	22.208	56.203	87.981	63.297	9.843	32.952	40.37	3.449	46.46	24.526	22.795
	1172	39.9049	10.447	68.67	27.58	94.088	38.49	68.241	94.352	60.573	9.553	36.27	16.813	3.57	51.04	12.928	5.958
	1173	35.2634	10.514	56.556	25.721	82.812	32.073	56.836	95.644	15.879	9.498	51.759	14.418	3.551	54.556	12.943	6.191
	1174	36.8183	10.31	67.901	22.988	93.959	28.698	19.465	84.424	16.084	8.445	56.308	16.762	3.965	49.104	68.388	5.473
	1175	38.6383	9.283	90.765	23.731	66.265	29.181	4.862	91.618	8.048	7.304	70.751	36.124	4.421	30.799	85.941	20.481
	1176	29.5897	8.927	39.717	21.534	31.545	17.371	3.095	88.174	6.298	7.777	58.2	14.649	2.964	21.288	87.618	34.689
	1177	47.0513	6.26	64.243	31.308	38.369	21.785	98.736	99.196	94.12	10.108	48.901	17.018	76.941	10.956	54.2	33.628
	1178	45.5133	5.492	16.445	30.441	29.748	21.542	98.423	99.176	96.744	10.086	65.327	16.298	77.584	34.146	12.737	68.511
	1179	44.8541	5.381	14.811	29.137	27.962	22.059	96.138	99.242	77.489	69.468	92.007	14.838	45.889	47.719	13.084	17.588
	1180	42.8167	5.151	13.838	28.105	27.681	21.958	95.162	98.922	74.979	89.376	86.634	11.75	43.938	31.033	13.052	0.672
	1181	42.8607	5.078	13.52	28.063	27.953	21.873	93.186	98.671	54.079	81.942	83.276	12.722	42.388	59.728	20.426	0.005
	1182	48.4325	4.49	13.983	25.999	27.581	22.729	92.994	98.85	54.147	76.515	89.057	11.492	40.305	76.604	91.432	0.31
	1183	50.6757	4.005	14.424	26.285	27.789	50.192	92.385	99.081	58.047	84.586	85.696	10.91	50.617	69.983	85.376	0.76
	1184	49.5592	4.235	14.889	27.44	28.14	85.758	92.487	99.135	48.271	61.743	82.926	11.886	50.244	68.194	67.075	0.965
	1185	49.0235	59.967	15.453	27.824	28.692	57.155	91.509	99.213	44.321	18.512	85.767	12.299	34.791	73.482	85.092	1.276
	1186	51.5429	86.153	15.675	25.559	29.846	69.673	90.688	99.324	46.156	10.495	72.546	11.75	52.403	73.92	87.499	1.457
	1187	51.7905	88.034	15.932	25.935	29.638	70.998	90.756	99.581	43.825	7.282	73.594	11.968	53.137	76.92	87.549	1.709
	1188	48.8677	49.972	15.605	25.522	28.053	74.505	90.643	99.225	39.534	6.415	86.569	11.917	50.141	81.775	71.867	1.272
	1189	42.6189	57.418	14.309	24.788	28.485	42.253	89.625	99.326	41.03	5.019	90.82	11.539	37.75	90.879	4.535	1.508
	1190	46.3383	67.513	12.505	23.913	28.017	85.526	89.265	99.217	42.036	4.973	91.435	11.568	40.704	94.365	3.575	0.463
	1191	43.8403	63.715	11.342	24.015	28.353	64.685	88.662	99.355	41.745	5.136	88.836	11.556	40.586	87.263	1.891	0.464
	1192	43.7051	67.789	11.784	23.699	18.666	31.289	88.564	99.308	36.38	4.772	91.966	68.41	35.48	76.624	0.234	0.612
	1193	47.8427	72.374	11.73	23.442	58.049	31.239	88.262	99.212	36.37	4.142	93.35	82.731	31.395	83.551	0.272	1.521
	1194	47.9942	59.72	11.092	22.872	79.662	28.213	87.799	99.158	36.508	4.062	93.721	93.377	25.749	77.906	0.068	0.006
	1195	39.6127	22.986	12.006	21.737	65.66	19.656	86.539	99.016	36.389	3.368	76.197	56.332	38.113	56.149	0.042	0
	1196	34.2867	14.016	12.63	21.836	65.449	19.797	86.555	98.845	29.496	3.463	55.641	16.133	52.171	38.263	0.005	0
	1197	31.0753	12.16	13.103	21.964	46.629	19.765	86.619	98.683	28.183	3.679	35.275	15.615	61.921	22.479	0.03	0.024
	1198	25.5787	11.152	9.626	21.329	30.312	10.521	85.445	98.575	24.887	1.391	10.421	13.227	57.56	9.207	0.016	0.011
	1199	24.407	10.81	8.276	21.243	30.768	5.949	85.818	99.061	24.868	0.438	8.67	13.04	57.164	0	0	0
	1200	32.5117	10.594	8.288	77.013	30.531	6.584	86.588	99.399	26.699	33.245	60.961	16.517	31.256	0	0	0
	1201	44.1279	95.59	4.495	87.736	50.711	6.783	87.995	25.722	93.797	63.832	83.536	61.479	0.242	0	0	0
	1202	51.6858	93.612	73.973	85.345	43.657	6.297	59.222	50.133	79.22	80.768	96.635	81.902	24.523	0	0	0
	1203	55.1549	82.717	96.01	76.009	37.945	6.295	55.902	80.968	79.27	97.371	99.447	92.732	22.658	0	0	0
	1204	50.7161	83.266	96.423	73.169	38.146	6.367	55.687	81.822	82.421	33.939	91.466	97.089	20.946	0	0	0
	1205	49.9178	83.323	85.201	70.131	27.852	6.381	52.814	90.552	79.011	56.286	92.818	85.89	18.508	0	0	0
	1206	43.2913	68.648	65.181	56.89	26.112	6.604	55.514	74.972	80.353	38.356	84.933	74.089	17.718	0	0	0
	1207	45.5249	58.937	73.126	61.461	28.963	46.195	49.538	86.431	73.544	19.307	90.864	79.519	14.989	0	0	0
	1208	47.6381	59.71	74.474	65.495	29.243	72.233	42.297	92.129	63.432	37.286	94.171	80.519	3.583	0	0	0
	1209	48.9745	60.033	86.541	77.563	29.347	83.222	42.417	98.024	63.158	12.455	93.659	85.243	2.956	0	0	0
	1210	40.8929	60.537	56.754	61.777	12.043	37.273	43.014	75.978	61.293	8.143	90.24	78.933	27.408	0	0	0
	1211	39.8182	50.069	54.047	43.299	7.401	42.951	38.972	83.904	61.354	5.31	86.583	86.032	37.351	0	0	0
	1212	38.9273	48.623	45.461	23.478	5.82	29.251	58.143	87.538	58.626	5.453	88.377	80.075	53.064	0	0	0
	1213	27.1047	45.732	18.77	19.238	9.17	33.68	27.775	80.438	52.038	4.559	28.473	61.561	25.137	0	0	0
	1214	29.9539	48.82	15.294	17.907	29.622	5.005	44.206	85.621	68.813	4.147	16.833	63.637	49.404	0	0	0
	1215	30.1288	46.635	15.612	16.387	30.265	4.691	48.257	83.303	73.319	3.428	12.844	53.227	63.964	0	0	0
	1216	29.6436	38.816	15.912	17.183	65.412	5.053	48.05	65.325	67.42	3.049	11.35	43.378	63.706	0	0	0
	1217	30.2346	39.077	14.263	21.645	45.01	14.349	66.141	78.07	69.441	2.518	11.297	50.783	0	40.925	0	0
	1218	33.9591	41.433	12.995	21.469	33.708	27.798	54.903	64.502	72.227	2.552	32.744	60.141	27.933	56.982	0	0
	1219	34.2563	36.932	13.408	17.484	36.551	29.476	55.582	74.432	72.585	2.283	19.775	58.467	24.192	72.677	0	0
	1220	32.6465	22.007	13.589	17.275	37.521	29.528	53.145	79.041	68.364	1.928	6.987	56.495	31.117	72.701	0	0
	1221	28.5984	18.545	13.226	13.887	35.064	57.78	22.121	73.094	43.035	1.256	5.904	53.326	17.66	74.078	0	0
	1222	40.5661	22.791	13.464	14.956	36.004	79.564	54.989	82.3	66.129	1.701	6.648	56.868	82.761	90.317	0	0
	1223	35.5353	22.619	11.307	15.173	36.91	63.809	52.595	86.762	66.283	1.496	6.652	55.077	22.877	91.469	0	0
	1224	34.3158	15.206	11.289	14.435	37.379	64.472	46.004	89.572	59.672	1.325	6.612	53.956	17.771	97.044	0	0
	1225	32.3933	2.024	9.274	97.634	21.529	52.269	88.84	92.212	1.074	1.354	5.973	13.813	1.101	98.66	0	0.142
	1226	30.4248	1.989	8.941	94.344	21.182	42.693	86.898	83.956	0.856	1.155	5.615	13.804	2.173	92.298	0	0.468
	1227	27.6283	1.189	8.98	93.324	20.414	40.094	85.353	83.627	0.622	0.874	5.479	13.743	0.458	60.268	0	0
	1228	25.5535	1.111	7.501	85.815	20.985	40.617	85.533	81.414	0.657	1.047	5.632	13.87	0.481	38.64	0	0
	1229	23.8334	0.592	7.467	79.91	20.927	52.745	83.4	74.524	0.434	0.821	5.433	13.479	0.37	17.399	0	0
	1230	28.4684	1.955	7.699	84.822	21.182	63.211	84.929	84.298	0.528	1.321	5.657	13.881	1.291	56.252	0	0
	1231	28.6246	0.65	7.906	81.823	21.273	64.672	84.83	80.292	0.512	0.563	5.68	13.742	0.379	67.047	0	0
	1232	31.2421	0.599	7.167	83.565	38.312	68.357	86.064	70.216	0.583	0.612	31.17	13.276	0.243	68.467	0	0
	1233	34.9991	0.654	5.722	63.674	41.931	76.487	87.002	72.089	0.756	0.807	82.028	22.356	0	71.48	0	0
	1234	42.7039	1.029	5.865	54.409	34.493	98.077	90.303	77.86	33.746	1.081	93.002	76.909	0	73.784	0	0
	1235	55.0233	1.003	41.652	56.883	39.066	93.176	92.391	78.791	88.886	1.235	96.003	88.925	67.489	79.85	0	0
	1236	56.1284	1.124	56.255	60.421	35.468	92.273	93.574	84.873	74.722	1.411	97.837	70.764	90.156	83.048	0	0
	1237	53.6989	1.05	69.539	61.362	42.34	66.455	94.477	89.547	57.827	1.379	93.339	63.265	93.463	71.441	0	0
	1238	48.3428	0.907	65.078	85.988	39.231	48.15	92.979	67.946	50.793	1.003	67.635	61.534	78.219	65.679	0	0
	1239	53.7566	0.819	64.852	90.458	63.283	51.079	91.199	61.245	59.316	36.793	69.027	73.109	77.38	67.789	0	0
	1240	57.7658	0.536	66.712	82.243	82.943	59.326	88.747	69.992	67.436	69.123	59.051	68.303	78.202	73.422	0	0.451
	1241	60.1826	0.671	78.09	88.554	86.07	67.287	92.027	70.656	53.386	84.685	66.387	59.986	70.417	84.523	0	0
	1242	67.9495	68.749	76.406	91.547	93.073	66.563	94.467	70.377	40.712	88.587	69.558	67.139	59.954	78.003	0	54.107
	1243	69.6901	73.602	85.635	87.672	84.722	32.686	91.536	76.107	51.775	84.286	75.435	72.091	67.834	77.019	0	84.951
	1244	63.4753	62.806	82.443	92.104	80.696	14.046	95.97	72.303	39.818	44.452	71.91	68.936	67.684	81.168	0	77.794
	1245	65.9772	69.309	79.734	89.882	89.843	17.427	97.121	82.181	45.878	32.791	73.657	71.548	70.872	81.402	0	88.013
	1246	70.0168	59.057	82.302	81.039	84.379	23.568	93.501	97.107	48.776	85.904	77.269	78.502	71.876	84.149	0	82.823
	1247	64.8613	52.758	79.133	82.452	57.48	31.097	92.431	78.297	53.722	80.445	69.877	82.623	61.132	77.747	0	73.725
	1248	48.8074	33.103	77.736	84.464	47.432	11.817	89.977	81.109	55.684	29.145	48.153	11.333	18.612	70.346	0	73.2
	1249	54.0388	48.347	90.118	89.089	66.138	0.438	54.831	87.961	45.411	54.196	77.515	61.055	7.82	80.416	0	47.247
	1250	51.2881	54.927	86.851	74.127	54.504	0	13.918	87.269	21.116	65.126	79.108	85.066	7.625	67.457	0	72.228
	1251	55.1498	54.685	96.98	71.853	56.037	0.063	42.05	90.124	22.623	74.792	87.356	94.787	29.858	26.231	0	79.808
	1252	56.8751	51.964	88.622	21.243	42.701	0.289	51.569	98.894	58.615	81.295	89.108	91.708	82.307	13.207	0	81.605
	1253	59.5485	75.068	89.099	21.208	58.289	0.81	80.737	92	69.221	84.109	87.622	95.066	89.093	13.018	0	37.887
	1254	60.8021	88.395	71.626	26.36	58.889	1.114	63.289	89.624	95.769	81.864	90.85	86.306	97.342	8.468	0	52.135
	1255	59.1817	95.059	64.669	22.48	73.161	1.573	69.943	89.933	81.823	85.605	65.05	70.533	92.179	7.709	0	68.008
	1256	50.7031	60.677	52.402	23.335	83.781	0.7	61.695	76.304	54.334	84.307	53.288	70.338	76.855	4.87	0	57.66
	1257	49.666	51.832	58.496	38.034	90.647	0.59	64.345	68.908	12.331	96.295	72.997	64.274	73.922	4.766	0	47.553
	1258	47.6606	48.447	45.159	33.32	84.4	0.427	55.706	70.186	40.011	68.638	69.786	77.726	60.91	5.705	0	54.488
	1259	40.9723	37.426	18.515	46.78	58.311	1.21	68.683	56.834	32.596	72.221	33.414	82.359	30.593	16.887	0	58.756
	1260	40.5123	22.695	16.339	61.027	37.527	1.742	71.539	29.388	39.764	51.374	10.079	92.706	54.059	60.636	0	58.809
	1261	42.1793	22.864	14.136	70.737	70.115	1.861	67.604	30.061	47.978	16.415	9.155	84.951	70.672	35.253	0	90.887
	1262	40.4701	16.987	14.058	75.091	74.124	1.902	65.09	30.436	32.735	12.79	8.071	80.093	67.103	32.852	0	95.72
	1263	37.9398	16.783	14.126	77.088	68.491	2.185	64.684	30.781	1.388	17.371	8.101	85.492	67.069	24.295	0	91.243
	1264	33.6812	14.693	14.339	72.032	56.875	2.284	65.119	31.151	0.975	23.371	7.589	88.464	31.467	14.38	0	82.479
	1265	29.7013	13.459	14.274	72.592	66.06	3.82	63.114	31.38	0.893	10.027	7.598	85.041	5.473	7.925	0	63.864
	1266	28.6442	11.818	14.245	73.989	71.413	23.527	62.879	31.414	0.884	10.18	7.269	57.975	5.939	6.277	0	51.854
	1267	22.8713	11.87	16.127	77.87	28.3	19.17	62.538	31.453	0.849	7.084	6.911	29.015	6.012	4.562	0	41.308
	1268	31.0499	11.957	32.48	78.423	31.257	86.792	66.06	31.435	0.934	7.204	7.124	27.083	4.366	2.498	0	78.135
	1269	29.3431	10.821	40.175	80.661	32.601	76.191	67.313	31.488	0.997	6.632	6.994	28.112	4.591	0.225	0	53.346
	1270	28.4465	10.154	23.14	91.183	33.4	79.992	67.674	31.36	1.026	3.931	6.933	27.498	4.305	0	0	46.101
	1271	29.0824	9.991	13.736	94.565	33.755	84.068	80.904	31.539	1.239	4.113	7.718	25.751	4.145	0	0	44.712
	1272	30.4294	10.137	10.235	83.482	33.184	58.253	87.822	47.503	1.387	8.47	38.081	27.226	2.187	1.091	0	47.383
	1273	44.2236	93	94.026	7.757	32.085	62.406	0.743	44.03	91.71	36.179	12.73	26.964	75.546	0	0	86.178
	1274	43.6443	94.841	96.534	49.522	64.128	47.304	0.912	40.616	73.565	11.684	5.053	19.943	97.279	1.361	0	51.922
	1275	41.2016	93.454	96.33	75.49	72.734	6.536	0.839	41.09	72.602	11.768	4.208	15.513	96.211	0	0	31.249
	1276	45.3975	94.566	93.492	87.413	36.254	19.1	0.844	66.88	70.024	11.722	4.069	20.24	88.979	0	0	87.379
	1277	42.3469	73.535	77.579	72.214	36.467	63.404	5.096	67.146	70.134	11.814	3.963	20.567	85.721	0	0	47.563
	1278	44.4354	60.936	72.354	85.123	36.836	63.84	77.511	76.378	59.211	10.1	4.028	20.703	87.878	0.117	0	11.516
	1279	45.2858	61.426	72.49	95.648	35.282	67.682	83.247	72.094	58.63	8.824	4.117	21.169	86.77	0.723	0	11.185
	1280	42.4972	44.819	66.308	66.28	36.173	65.955	82.168	79.652	61.008	8.918	4.19	22.561	88.14	0.19	0	11.096
	1281	50.6402	45.908	67.741	74.579	35.174	72.481	91.724	79.703	65.877	8.103	4.302	68.97	88.345	44.788	0	11.908
	1282	48.3775	18.97	70.072	76.225	35.272	66.926	87.296	79.183	69.595	17.215	4.132	49.527	81.927	56.898	0	12.425
	1283	51.2864	21.842	70.696	71.338	31.029	65.059	91.233	88.061	53.119	35.404	4.095	66.435	75.377	82.527	0	13.081
	1284	51.3815	25.218	70.596	71.12	23.846	66.109	71.332	88.117	50.83	23.739	4.121	88.58	79.125	95.405	0	12.584
	1285	54.2368	28.844	70.723	83.894	23.74	65.09	88.019	89.597	53.661	31.029	4.077	91.683	74.04	97.286	0	11.869
	1286	55.4718	30.734	62.696	69.147	26.286	64.245	76.157	98.023	55.557	81.053	4.122	91.431	78.45	84.256	0	9.92
	1287	48.7442	14.49	58.636	51.81	26.895	50.992	71.069	70.582	53.013	75.153	4.043	91.911	75.155	77.338	0	10.076
	1288	38.1664	23.685	59.587	38.179	24.823	50.857	57.341	45.456	54.668	81.964	3.853	43.322	0	77.934	0	10.827
	1289	44.1287	12.458	59.629	28.414	25.074	51.006	81.254	45.747	45.304	95.997	3.728	31.487	80.975	90.232	0	10.626
	1290	38.0489	8.087	60.513	27.271	25.583	31.898	77.676	42.617	48.864	36.423	3.86	26.74	85.603	84.399	0	11.2
	1291	36.7643	6.299	60.2	26.969	25.903	30.44	70.837	42.619	53.024	27.724	5.751	26.032	78.677	85.148	0	11.842
	1292	38.5805	8.35	58.547	22.78	58.425	31.02	70.726	43.031	61.172	26.098	75.532	16.257	27.017	66.893	0	12.859
	1293	41.5747	17.406	59.748	22.998	55.384	31.033	85.989	43.286	65.792	5.543	87.95	13.719	44.465	76.754	0	13.554
	1294	36.8045	10.175	58.747	20.397	56.316	31.344	58.484	42.791	61.792	5.734	97.45	12.138	44.875	37.944	0	13.88
	1295	38.7141	10.597	56.767	20.199	56.29	31.267	82.884	42.659	54.986	5.432	93.533	12.295	50.021	0	0	63.781
	1296	38.6247	10.987	58.854	20.307	62.413	31.289	74.653	42.744	51.785	4.274	61.68	11.211	66.51	0	0	82.663
	1297	47.988	2.592	83.543	68.184	94.78	24.049	80.726	35.051	61.332	86.915	63.713	11.207	53.978	0	0	53.75
	1298	50.6554	53.494	81.749	61.754	91.851	24.037	85.14	35.169	61.542	74.348	71.298	11.121	52.291	0	0	56.037
	1299	47.6866	55.937	82.802	64.255	90.423	18.649	61.821	35.287	60.49	58.838	52.669	9.826	55.157	0	0	69.145
	1300	39.8405	48.638	83.114	54.863	69.132	16.227	48.545	35.395	53.801	53.252	38.372	9.644	55.744	0	0.528	30.352
	1301	37.25	42.501	82.772	47.215	52.11	16.063	67.371	35.438	38.258	45.127	7.268	11.116	59.216	0	0	54.295
	1302	25.1573	0.511	71.619	21.811	41.421	14.731	43.789	34.802	0.179	20.137	2.49	11.362	42.955	0	0	71.553
	1303	36.8663	29.879	77.293	27.961	41.858	16.06	78.42	59.027	31.876	35.51	2.108	12.789	54.799	0	0	85.414
	1304	43.2289	47.132	80.921	29.621	42.703	16.666	94.392	82.366	46.36	43.868	1.987	13.117	61.274	0	0.108	87.918
	1305	42.8441	42.517	83.35	32.856	43.759	17.089	89.126	81.88	48.078	42.029	1.451	12.721	60.712	0	0.158	86.936
	1306	46.2651	52.889	87.483	21.626	43.409	43.864	90.181	82.7	64.252	36.921	2.033	11.699	57.562	0	6.014	93.344
	1307	53.2093	62.648	89.608	29.648	46.296	32.329	91.835	94.945	75.21	32.352	1.983	23.02	66.703	0	69.605	81.957
	1308	59.5056	69.162	90.748	33.033	67.316	34.213	83.499	94.686	79.705	33.288	1.986	83.883	69.694	0	75.985	75.386
	1309	51.8905	0	89.805	28.202	64.915	46.6	51.719	83.637	69.616	34.3	1.991	92.254	95.065	0	64.83	55.423
	1310	53.9661	66.05	90.145	27.979	63.111	48.683	34.862	84.871	53.646	28.736	1.852	93.242	76.162	0	81.723	58.43
	1311	51.5495	66.34	90.373	29.671	60.553	52.868	40.613	75.051	52.526	24.345	1.727	82.16	73.386	0	64.4	59.229
	1312	50.0457	58.269	90.314	32.737	51.977	53.422	34.69	77.981	52.788	28.417	1.755	61.972	76.531	0	79.391	50.442
	1313	48.1389	58.792	89.487	28.752	45.074	56.441	11.768	75.428	58.505	32.808	1.778	38.646	82.508	0	85.556	56.541
	1314	43.5643	0	89.326	29.117	43.001	57.132	9.55	72.101	65.279	33.987	1.891	31.821	82.227	0	88.027	50.005
	1315	48.4386	56.496	91.313	39.195	43.302	52.143	9.893	74.911	71.674	36.771	1.921	31.227	83.31	0	95.257	39.166
	1316	52.3577	65.995	95.531	45.754	43.467	80.841	10.105	76.126	92.302	42.632	2.396	29.399	88.814	0	89.721	22.282
	1317	54.7595	69.765	97.145	49.158	43.638	74.332	8.35	77.422	92.64	41.413	2.34	28.144	88.204	0	95.987	52.855
	1318	48.4127	60.296	96.349	44.818	43.704	57.767	8.225	73.188	89.27	37.595	2.318	26.054	79.941	0	55.145	51.521
	1319	45.2318	69.738	90.077	38.964	43.738	47.108	7.139	58.9	87.749	38.793	29.524	25.295	54.091	0	42.102	45.259
	1320	35.0729	33.239	88.883	15.606	47.219	45.446	3.006	37.508	64.358	40.221	83.142	18.826	4.409	0	30.181	14.05
	1321	41.9017	36.228	6.272	32.187	72.715	42.45	72.707	96.088	46.994	1.307	93.077	33.577	2.37	0	29.406	63.148
	1322	58.8618	45.788	6.435	65.484	71.944	41.52	93.785	98.109	90.01	2.225	96.414	42.332	59.389	1.034	82.5	85.958
	1323	52.5361	62.991	6.355	60.509	71.902	37.451	72.767	98.737	64.23	1.806	95.671	41.425	15.433	0	87.166	71.599
	1324	54.4083	74.948	6.522	58.195	71.371	37.187	56.502	98.453	73.831	1.938	91.664	41.941	22.47	17.076	88.494	75.533
	1325	55.9474	69.521	6.643	53.642	71.84	44.256	56.92	96.286	71.664	1.983	87.72	39.421	28.553	51.328	90.042	69.392
	1326	60.6315	75.399	6.721	54.238	72.012	84.284	55.901	96.689	67.038	2.022	87.069	35.961	30.636	67.682	92.491	81.329
	1327	60.8573	58.85	23.499	60.386	71.303	77.778	58.336	97.502	73.221	2.052	58.01	37.315	45.906	61.374	95.061	92.267
	1328	57.9776	14.539	53.661	63.513	53.329	70.645	37.996	97.679	71.344	4.634	36.672	46.666	73.268	58.14	98.209	89.369
	1329	55.0712	12.733	48.438	46.053	52.324	69.857	35.181	95.669	59.17	40.076	22.955	50.153	71.251	64.782	80.555	76.871
	1330	57.9387	13.004	62.884	55.123	55.435	68.781	39.03	96.179	65.71	55.343	6.43	51.789	78.71	68.19	74.348	78.124
	1331	58.2543	26.58	65.592	72.402	55.643	14.998	55.991	96.524	67.168	75.419	4.804	48.509	82.925	53.187	75.835	78.237
	1332	63.8235	89.18	70.707	82.745	53.818	1.408	44.685	96.897	73.76	88.764	3.817	44.888	85.256	66.595	86.811	68.022
	1333	62.2121	79.504	70.258	81.302	58.368	1.858	30.494	97.217	77.775	58.675	3.078	48.891	85.758	87.386	86.614	66.004
	1334	63.8947	54.091	71.233	85.856	69.087	2.045	30.504	97.496	77.766	69.299	2.985	73.014	80.417	86.864	93.121	64.642
	1335	61.128	13.705	75.345	88.069	85.303	2.354	31.287	97.787	73.756	67.834	16.168	91.476	39.042	82.003	88.419	64.372
	1336	64.1248	4.063	84.173	85.362	84.401	2.821	30.018	98.081	70.146	72.102	58.066	88.483	46.936	81.082	90.41	65.728
	1337	60.5642	3.397	86.933	86.339	82.156	3.079	18.578	97.316	57.009	79.365	63.452	83.749	0	92.343	92.398	62.349
	1338	56.637	3.106	87.719	84.801	84.089	3.299	20.462	94.024	55.716	66.106	55.683	76.852	0.001	74.498	91.354	51.845
	1339	54.4314	1.429	91.412	84.761	84.594	3.467	17.116	94.1	48.676	64.548	54.237	75.75	0	59.197	88.219	48.965
	1340	54.2647	1.577	93.884	85.659	83.982	3.325	8.924	94.239	48.543	74.023	58.143	75.658	0.004	48.157	85.736	52.117
	1341	59.1537	2.149	92.469	78.316	71.453	2.068	17.024	94.754	55.502	87.011	60.913	77.796	43.579	55.166	87.553	61.552
	1342	57.1624	1.141	93.791	68.609	40.861	2.268	20.47	95.111	66.741	84.709	62.922	75.43	39.497	61.562	84.294	60.03
	1343	53.3703	1.2	89.214	60.51	33.914	1.571	21.196	95.319	68.597	79.407	65.452	68.361	54.349	75.138	27.709	58.618
	1344	49.5201	0.639	79.499	59.126	25.31	1.441	13.942	95.558	72.257	63.69	67.543	65.07	54.235	82.737	4.923	56.832
	1345	31.2561	9.967	80.741	3.494	14.603	0.247	18.104	64.812	0.531	73.718	90.72	20.713	2.008	84.978	1.984	2.221
	1346	36.4663	13.92	94.913	3.577	60.463	0.534	22.653	68.241	0.658	80.866	94.003	14.916	1.819	84.23	3.651	2.551
	1347	41.2123	17.329	91.704	4.945	72.79	0.855	31.618	62.104	23.608	77.41	86.543	10.282	1.376	76.952	58.283	2.386
	1348	42.0813	2.762	73.243	6.791	58.085	0.677	21.733	73.531	91.129	75.63	80.93	6.387	1.443	76.557	60.524	1.798
	1349	41.2637	2.487	69.997	6.814	78.501	0.759	12.901	72.713	78.027	74.817	81.96	4.025	1.576	70.756	61.902	1.721
	1350	45.0915	4.775	68.697	5.827	87.203	0.864	13.941	83.645	75.759	76.006	84.603	3.021	31.395	72.159	66.667	1.81
	1351	49.0922	4.686	80.246	4.697	91.251	0.934	14.132	83.601	74.343	78.028	93.855	1.929	60.529	73.894	72.544	1.714
	1352	50.4115	0.367	75.655	3.621	94.446	24.202	7.444	82.164	74.238	71.213	93.47	2.302	69.016	79.644	77.557	0.833
	1353	50.0555	0.042	69.429	3.069	84.078	37.913	13.574	84.991	72.435	73.399	88.909	9.877	60.725	74.428	76.926	1.038
	1354	54.3659	0.791	68.913	2.54	81.663	52.369	19.206	87.847	68.718	74.332	86.332	58.993	59.402	73.075	79.864	1.443
	1355	56.1587	4.644	65.72	3.033	75.478	63.379	24.921	87.095	67.239	76.172	86.685	68.5	63.422	74.205	79.784	2.103
	1356	57.5845	12.396	62.553	2.489	80.283	52.467	32.902	86.423	67.153	74.102	88.439	65.242	66.508	69.943	72.231	30.636
	1357	59.6245	17.167	62.627	3.623	58.156	57.617	36.355	84.687	80.451	76.46	87.191	65.184	69.365	77.665	82.321	35.499
	1358	63.6628	18.802	62.645	1.755	73.035	71.827	31.198	90.185	77.294	82.229	86.988	67.633	77.95	66.353	87.179	59.869
	1359	64.5771	11.175	63.072	1.633	78.082	90.001	30.68	91.742	64.845	79.582	89.279	65.463	84.432	67.556	79.597	71.518
	1360	67.2943	17.042	67.842	2.711	85.968	70.193	43.155	82.952	72.848	83.762	92.026	70.913	89.347	75.432	85.718	69.505
	1361	67.254	27.32	74.331	35.806	63.478	66.851	45.45	79.044	65.972	77.029	85.38	75.273	90.089	74.535	84.327	63.925
	1362	63.1646	34.081	71.677	45.582	60.318	39.474	44.702	76.936	63.967	78.115	75.235	54.485	68.371	80.062	81.471	72.993
	1363	62.5752	25.771	60.386	65.728	62.701	48.826	45.734	79.987	65	77.893	65.678	51.815	69.133	86.889	86.836	46.251
	1364	65.3417	35.6	64.719	73.234	73.469	51.983	58.684	73.412	70.642	68.134	62.984	59.421	74.459	78.769	85.168	49.448
	1365	63.9427	36.727	74.195	62.438	79.414	42.314	67.904	71.319	62.43	70.967	65.687	61.186	75.558	53.549	82.325	53.128
	1366	69.0643	57.457	70.104	70.583	44.554	46.732	79.841	69.335	71.6	74.614	66.097	75.965	81.83	67.596	93.924	65.733
	1367	78.7645	83.296	73.618	89.465	60.266	66.951	89.611	72.33	91.761	76.461	74.029	71.593	82.458	76.704	93.136	79.789
	1368	81.1046	87.024	79.615	79.513	69.955	68.994	94.189	84.317	73.902	87.354	79.412	80.26	74.722	85.779	98.597	72.936
	1369	74.6805	80.355	74.18	89.316	26.051	84.248	78.904	87.641	66.399	90.737	70.832	52.328	76.78	85.423	93.066	63.948
	1370	73.3322	86.819	78.627	81.681	32.605	57.994	88.188	82.695	69.609	91.092	62.175	65.297	69.339	77.514	86.805	69.543
	1371	73.6733	92.008	74.803	88.648	33.494	51.503	93.437	70.829	73.479	67.334	64.909	69.798	69.608	83.346	91.114	80.79
	1372	73.9128	93.309	63.643	89.724	43.358	48.07	94.639	74.191	70.24	69.855	66.211	72.961	67.956	75.619	88.57	90.346
	1373	75.4922	90.141	66.48	91.71	89.022	46.078	92.404	67.005	75.898	75.376	74.959	39.336	67.714	77.507	86.019	92.734
	1374	76.7166	87.222	67.817	92.989	87.656	41.37	86.545	85.623	70.975	80.946	77.339	51.466	67.301	81.251	85.278	86.971
	1375	76.5289	79.294	71.455	90.981	89.778	39.29	74.459	87.215	71.367	81.883	79.42	54.801	67.703	84.74	83.331	92.217
	1376	73.2099	61.887	84.72	73.646	68.157	50.127	56.344	86.131	75.395	80.123	84.356	70.401	60.009	91.053	82.017	73.783
	1377	61.8961	48.926	62.677	67.325	52.586	35.168	50.157	72.224	82.63	51.587	53.176	67.323	47.037	91.321	73.389	72.915
	1378	53.5184	39.915	32.15	66.159	38.771	45.829	48.95	73.662	61.911	47.276	52.922	65.18	15.23	81.152	65.015	68.654
	1379	59.0599	42.228	55.237	63.605	45.105	45.082	50.317	72.349	63.672	57.835	73.84	67.533	11.854	88.284	69.532	79.426
	1380	65.1447	44.092	64.789	51.49	44.402	45.13	55.983	69.837	77.748	56.36	84.448	74.77	61.871	92.58	68.649	85.021
	1381	66.2179	40.285	65.381	47.198	38.895	44.299	49.321	67.93	82.312	65.781	89.619	75.07	69.824	98.972	70.973	87.408
	1382	65.1201	40.141	65.059	43.02	41.426	34.534	49.56	67.262	83.576	69.918	90.59	70.847	72.719	99.331	66.617	82.201
	1383	64.3087	40.723	66.578	42.931	38.465	38.208	48.437	75.213	83.522	73.332	89.557	75.018	74.144	94.099	42.515	81.888
	1384	63.6606	39.286	77.298	40.778	19.333	38.952	44.802	69.383	87.529	77.507	74.157	88.551	86.667	92.388	36.983	81.295
	1385	63.2772	39.352	76.379	40.551	12.315	28.763	45.685	64.373	90.887	79.982	73.729	87.122	79.794	92.858	60.873	76.495
	1386	56.514	34.569	37.32	17.295	12.282	14.831	41.302	53.888	77.547	79.462	80.707	88.474	75.198	94.346	61.254	79.235
	1387	53.8079	28.223	50.219	24.688	14.764	2.337	33.064	37.329	70.099	80.948	81.381	89.216	65.086	94.486	59.967	75.311
	1388	52.1453	19.541	51.158	25.519	15.859	2.359	21.668	33.972	74.79	82.234	80.858	83.05	58.075	94.5	64.359	74.238
	1389	53.0395	18.816	55.441	25.338	15.352	2.43	14.845	33.82	76.994	84.481	78.994	88.274	59.854	96.994	68.834	75.125
	1390	51.7931	13.301	59.613	25.22	16.182	2.432	8.059	34.061	71.099	83.549	75.498	89.824	58.004	96.076	69.824	74.155
	1391	53.7999	15.032	61.911	25.506	15.985	3.126	14.138	31.216	77.894	83.307	81.747	85.039	61.336	93.147	71.751	85.863
	1392	55.6229	20.616	67.269	25.96	16.002	3.513	21.63	30.832	75.067	67.087	85.799	94.676	70.215	92.945	72.991	89.742
	1393	69.2917	67.903	84.295	77.544	69.569	5.791	69.517	30.271	80.405	79.406	88.149	89.496	51.527	79.727	79.493	86.282
	1394	71.666	86.133	82.607	77.139	91.077	5.46	59.665	30.254	84.6	83.593	87.33	86.805	58.413	81.085	80.693	80.136
	1395	66.1727	35.45	77.859	70.67	86.766	5.117	49.224	30.286	87.408	84.929	86.021	82.249	60.509	84.674	80.761	70.667
	1396	64.1214	16.096	77.928	67.951	80.303	5.094	45.949	30.436	78.547	84.488	90.018	83.642	63.235	86.799	81.395	69.94
	1397	62.4521	1.748	78.432	62.802	80.395	4.833	36.047	30.18	75.692	69.129	92.499	84.688	69.102	88.606	81.964	80.664
	1398	64.1077	0.036	82.619	61.465	82.84	4.769	30.574	28.366	84.178	76.793	94.895	84.152	81.352	93.595	83.435	72.546
	1399	63.3441	0	79.263	56.298	84.89	4.357	23.454	28.357	79.777	78.382	97.285	82.582	83.507	90.753	83.975	77.282
	1400	60.715	0	74.432	43.047	69.898	4.124	11.625	28.337	78.976	80.39	93.403	82.456	80.065	91.557	84.108	88.307
	1401	57.4712	0	63.227	38.715	51.163	4.119	4.594	28.316	78.009	90.388	93.655	78.491	72.534	80.11	84.436	94.311
	1402	60.1999	0	79.745	37.45	51.562	21.103	11.041	28.52	78.282	93.772	93.207	76.951	77.709	80.954	86.329	86.373
	1403	67.0471	0.174	82.972	56.206	64.238	45.343	26.978	46.408	83.989	88.155	97.999	75.795	76.175	86.265	91.016	83.993
	1404	72.3923	11.427	80.772	51.548	57.095	75.232	37.983	84.7	87.499	89.901	97.443	76.637	76.415	88.778	92.474	77.98
	1405	70.8057	16.263	80.792	22.27	43.823	87.276	46.329	92.908	83.911	86.517	95.532	82.94	80.483	85.404	93.417	64.22
	1406	72.9024	0.007	78.287	67.629	62.026	82.934	49.287	90.924	84.284	88.063	95.133	80.994	81.804	84.336	88.612	59.216
	1407	74.1287	0.055	80.617	74.901	71.526	89.588	44.233	96.037	80.527	88.767	95.313	85.544	82.138	74.884	87.631	60.169
	1408	70.3522	0.098	80.676	34.602	74.301	80.549	47.615	86.369	77.628	87.583	92.731	89.072	75.144	79.935	85.518	63.462
	1409	72.8329	8.052	84.034	42.365	80.462	82.011	45.877	86.636	77.199	91.32	91.559	87.029	75.394	80.496	90.458	69.602
	1410	69.3279	0.002	81.128	28.49	78.534	77.637	33.646	80.912	74.079	93.16	90.601	84.249	71.412	81.436	93.117	71.515
	1411	66.2	0	77.774	50.088	74.111	82.564	25.142	72.857	53.499	88.063	77.217	70.434	75.086	78.715	94.72	72.73
	1412	62.7179	0	73.644	53.29	61.294	82.907	27.423	75.669	48.826	82.229	79.342	68.736	72.186	75.199	81.327	58.696
	1413	68.2323	63.969	77.364	56.571	67.98	81.321	42.007	59.927	59.099	79.925	77.355	75.286	72.815	74.222	72.43	63.213
	1414	68.7105	5.096	79.894	59.243	86.604	86.526	38.599	71.558	64.52	82.927	82.78	75.031	72.681	74.875	83.988	66.336
	1415	70.7551	0.045	87.233	31.34	89.67	94.413	42.432	84.629	71.083	83.787	94.665	62.457	75.611	79.594	89.331	75.036
	1416	71.7843	0.02	95.29	15.002	79.482	97.478	46.346	93.639	77.093	86.229	97.429	50.81	87.91	80.907	93.354	75.776
	1417	72.4822	7.62	90.619	23.762	72.007	63.774	90.185	90.399	70.253	86.63	98.146	49.556	82.904	85.309	94.79	81.279
	1418	71.6784	0	89.463	37.597	64.67	64.162	90.752	90.549	70.358	86.978	96.739	58.528	71.308	86.389	91.768	75.915
	1419	77.0897	0	86.795	80.094	72.82	67.571	90.241	92.241	71.734	89.679	97.878	73.483	71.509	86.913	93.887	81.501
	1420	80.3653	0	78.579	88.109	76.161	84.671	87.346	96.497	76.678	91.543	98.962	85.299	71.468	93.109	94.166	82.892
	1421	80.3245	17.683	80.119	79.116	77.861	76.247	87.73	94.132	88.933	94.092	92.311	85.324	69.022	90.321	93.202	78.775
	1422	74.4032	0	77.437	61.885	77.617	78.359	80.962	91.391	82.73	92.719	80.823	86.908	71.511	66.361	94.258	73.087
	1423	75.1233	0	77.827	58.475	86.725	81.771	77.671	77.645	88.285	94.214	80.85	87.616	69.676	75.841	96.343	73.91
	1424	77.9027	0	82.697	87.982	94.026	84.056	80.019	82.714	75.181	79.472	86.452	93.736	69.312	79.684	97.095	76.114
	1425	74.7299	0	86.35	81.041	85.431	87.063	68.463	86.115	54.811	67.456	92.876	90.079	68.784	81.021	94.889	76.569
	1426	75.5606	0	88.08	71.398	90.763	83.676	70.447	87.285	54.151	73.896	95.401	85.721	75.682	82.102	96.333	78.474
	1427	71.7058	0	85.436	65.301	89.727	79.593	59.526	82.862	53.086	69.029	94.012	83.595	64.72	80.214	91.778	76.708
	1428	74.0651	0	91.113	84.493	72.481	87.657	62.762	84.451	58.703	75.436	96.254	82.139	64.428	78.092	90.887	82.08
	1429	71.2078	0	89.185	80.645	81.293	76.546	64.369	84.754	59.791	76.32	95.667	77.749	55.717	80.249	87.685	58.147
	1430	77.7849	96.633	88.731	72.243	86.363	79.683	69.032	84.013	59.202	80.18	94.772	73.401	50.388	81.638	85.007	65.487
	1431	64.8915	0	88.918	54.309	65.888	70.212	80.285	79.472	57.578	56.532	81.742	74.398	56.375	82.262	57.487	67.915
	1432	59.6244	0	85.607	40.82	55.106	79.476	70.096	67.674	25.621	63.032	67.288	73.959	54.787	78.602	66.515	65.783
	1433	52.0938	0	49.859	28.334	23.107	86.621	44.959	72.781	13.295	71.033	78.737	63.644	56.846	81.242	67.522	43.427
	1434	54.3137	0	75.698	30.511	5.772	80.555	15.807	81.926	41.041	74.396	85.051	68.912	61.037	79.971	76.085	37.944
	1435	63.3767	9.371	87.602	57.948	5.361	91.566	31.736	89.58	47.677	80.138	89.757	73.055	70.152	88.327	81.683	46.697
	1436	65.8555	0	89.833	56.523	4.047	92.215	35.959	92.801	51.799	80.329	95.492	75.7	72.674	91.105	84.103	65.253
	1437	65.1338	0	87.64	48.782	4.887	88.035	35.615	96.845	53.063	81.297	93.741	77.734	73.926	90.823	77.029	67.59
	1438	60.9907	0	66.403	32.706	4.298	81.227	35.748	93.777	52.259	78.096	90.802	74.179	67.997	88.514	80.304	68.551
	1439	65.3147	0	55.167	25.949	75.162	78.242	37.459	86.243	50.601	74.541	82.998	74.748	88.425	88.423	85.748	76.015
	1440	54.4149	0	22.052	21.604	74.847	84.305	39.97	85.24	40.046	16.307	81.475	68.676	56.234	90.157	68.359	66.952
	1441	55.7359	0.069	20.299	58.86	66.902	86.139	0.547	95.606	45.416	55.86	76.056	74.244	69.868	94.204	44.477	47.492
	1442	55.8307	0.061	20.442	50.977	65.484	74.935	0.703	82.475	54.079	96.207	79.401	72.33	71.608	81.023	19.147	68.589
	1443	47.0267	0	21.047	36.432	59.598	64.594	0.751	90.416	21.451	88.762	57.216	67.645	51.079	42.926	66.808	36.676
	1444	52.5845	0	20.822	41.01	59.67	66.174	0.755	81.798	16.333	85.653	69.475	71.222	61.037	61.847	82.135	70.836
	1445	54.3736	0	20.817	35.506	57.765	73.494	0.84	76.933	16.618	92.881	78.169	73.444	64.166	66.743	85.655	72.573
	1446	51.0367	0.003	59.736	30.56	50.744	67.616	7.17	51.726	16.939	34.401	74.807	78.267	64.642	67.408	84.917	76.615
	1447	52.2043	0	92.196	37.168	25.279	68.597	72.236	30.772	15.835	4.753	76.208	87.201	46.772	68.188	82.336	75.524
	1448	53.3232	0	92.799	31.676	23.642	77.082	78.429	30.993	12.489	4.683	78.165	91.995	64.727	73.9	58.98	80.288
	1449	50.3865	0	91.465	19.15	15.753	78.834	87.842	30.626	12.49	4.366	81.202	96.194	67.725	76.471	13.005	80.675
	1450	50.5031	0	87.056	40.849	16.547	73.774	86.313	28.809	9.79	4.409	79.727	94.829	68.822	81.373	6.718	78.531
	1451	56.7709	12.22	95.202	59.415	15.801	79.963	90.262	29.148	10.56	4.715	87.878	97.533	77.873	87.595	6.869	96.529
	1452	60.9503	60.709	96.332	65.546	14.71	82.965	92.453	29.534	10.988	31.55	89.673	95.103	75.644	85.039	6.943	77.066
	1453	65.0753	60.752	96.003	76.147	14.652	90.514	92.392	29.549	11.561	96.625	91.444	95.02	87.208	83.243	6.281	44.739
	1454	58.8023	85.749	95.34	70.381	13.097	83.817	82.445	29.615	9.371	52.797	93.227	95.421	51.327	81.616	4.56	33.272
	1455	43.2811	70.716	60.173	65.906	3.34	80.239	78.444	29.222	8.879	4.276	48.934	88.093	13.959	78.855	4.607	13.573
	1456	44.204	56.178	28.996	65.912	3.114	73.627	79.468	28.721	9.124	4.242	40.84	55.721	13.223	78.451	53.841	71.602
	1457	46.3716	67.822	13.568	86.447	6.857	70.05	90.952	29.072	10.294	4.958	52.667	63.095	12.169	78.011	69.757	39.855
	1458	54.7981	81.214	13.199	90.851	10.012	67.442	93.528	29.189	10.082	5.158	63.457	64.83	75.394	75.707	74.567	67.341
	1459	51.2099	75.162	11.315	85.33	12.016	63.049	78.846	29.21	8.147	5.092	60.512	38.209	74.101	75.824	76.933	74.403
	1460	52.2632	73.086	10.76	67.756	50.817	79.084	85.776	28.671	7.707	4.233	60.594	8.876	79.186	76.964	79.636	70.802
	1461	57.0082	73.477	11.047	70.058	91.83	75.221	91.678	28.795	8.19	4.405	71.478	5.094	83.701	82.335	81.257	76.557
	1462	59.4635	79.584	11.22	73.098	79.469	80.83	94.393	28.889	8.43	4.492	74.864	33.38	79.464	84.277	81.784	77.779
	1463	64.8827	81.013	10.723	76.166	77.438	90.576	94.636	29.004	8.879	27.14	82.694	58.04	82.208	88.631	85.454	80.638
	1464	70.3251	83.615	10.486	79.433	88.162	70.887	97.768	61.904	9.592	72.558	74.927	57.989	75.154	92.446	96.886	83.07
	1465	62.1226	74.999	7.493	0.885	83.261	68.412	93.22	70.585	3.647	80.716	90.635	44.129	86.125	96.131	63.403	68.198
	1466	64.4863	74.26	7.679	1.189	83.985	74.297	92.175	71.739	3.844	95.01	97.074	47.745	86.788	98.069	64.367	69.074
	1467	65.0131	79.139	8.011	2.589	87.92	60.292	94.031	70.862	15.834	96.359	80.336	45.158	86.861	96.77	82.008	69.027
	1468	73.6787	82.678	38.565	46.498	79.665	73.728	97.943	67.164	51.704	78.352	77.262	41.096	96.788	96.052	91.983	85.702
	1469	67.8665	70.715	66.288	65.89	72.799	65.304	81.87	53.779	64.478	74.397	60.789	21.233	70.351	92.089	88.538	69.478
	1470	63.2662	53.436	70.165	67.583	76.34	54.919	77.823	56.435	69.168	60.015	58.389	11.847	50.5	86.475	85.996	69.902
	1471	59.2157	56.037	70.96	83.272	86.748	54.74	82.704	51.791	52.611	5.568	39.71	18.756	60.153	80.904	87.884	56.397
	1472	57.7567	40.53	70.676	77.006	94.73	63.335	82.396	37.582	58.001	5.328	13.943	45.603	73.569	61.539	78.942	63.171
	1473	64.6664	66.245	76.982	84.907	71.406	73.209	85.022	70.093	58.423	5.008	57.006	47.705	77.502	45.379	81.611	69.498
	1474	68.5032	76.407	74.854	92.631	62.662	72.984	84.624	93.124	58.447	4.43	85.304	28.271	84.773	59.432	85.805	63.8
	1475	68.9566	68.964	82.647	82.974	63.339	64.733	85.05	93.986	57.424	4.328	87.233	22.361	83.722	71.267	94.639	71.682
	1476	68.7229	61.301	92.528	72.647	75.121	39.784	87.466	93.029	68.772	15.275	89.876	21.954	67.672	75.736	96.452	73.23
	1477	57.9141	57.558	86.892	54.335	82.035	29.459	72.982	84.63	69.167	4.129	63.274	36.558	37.61	53.591	75.758	60.733
	1478	60.4639	67.497	90.118	80.34	77.073	51.042	85.918	86.929	72.14	4.091	65.888	66.733	13.108	16.536	43.23	86.315
	1479	55.3684	65.389	83.94	77.726	36.317	52.408	84.251	88.151	68.174	4.382	75.194	75.023	9.832	9.735	17.989	82.015
	1480	58.9014	64.292	88.636	80.995	35.667	53.245	85.853	84.951	63.417	4.072	84.01	92.097	8.79	6.828	52.067	78.601
	1481	56.2033	61.969	89.636	84.876	27.418	49.498	91.315	81.302	27.921	4.145	75.983	77.091	9.597	5.944	80.085	76.269
	1482	52.8908	66.093	90.242	72.696	30.715	53.861	84.339	42.449	57.651	3.682	66.972	67.405	8.287	4.566	86.353	58.051
	1483	54.2555	86.62	89.054	66.56	30.78	62.895	89.801	67.426	72.644	5.666	43.417	72.685	7.031	4.545	90.066	24.643
	1484	49.8833	85.002	67.558	62.042	23.703	59.983	89.353	96.229	37.941	49.133	5.61	65.673	6.736	4.387	92.257	2.642
	1485	42.0354	88.577	30.334	56.774	26.431	53.874	86.088	84.632	35.521	27.384	5.299	29.986	5.296	6.616	91.094	2.625
	1486	43.7339	93.153	20.11	63.083	27.981	50.255	89.567	84.976	50.624	42.764	5.468	18.739	6.254	8.637	92.206	2.191
	1487	46.3157	82.095	19.886	61.885	27.66	63.389	82.301	88.213	40.993	68.201	30.084	18.828	4.321	14.697	89.759	2.423
	1488	53.9814	90.582	21.361	69.416	25.955	63.479	82.218	89.65	29.741	82.444	76.146	34.729	2.418	51.36	87.917	2.305
	1489	58.3423	94.289	22.665	47.374	0	57.533	90.217	94.706	42.842	83.8	37.734	65.462	1.796	64.426	83.254	89.036
	1490	59.4989	89.939	53.844	46.181	0	56.424	92.497	93.795	46.613	87.142	0.712	78.284	4.717	69.299	86.313	86.723
	1491	57.0857	75.366	57.436	22.195	0	57.235	93.549	86.533	48.464	84.142	1.001	88.098	5.263	81.466	87.787	67.75
	1492	59.3412	71.839	82.666	44.59	0	55.299	89.428	91.712	36.088	76.83	1.401	91.082	5.926	88.75	88.228	66.279
	1493	60.8363	81.743	83.407	61.061	0	55.68	91.574	89.523	15.829	80.931	1.628	90.386	34.989	89.825	88.782	47.186
	1494	65.4917	75.42	84.968	56.903	0	55.958	92.968	89.383	52.758	84.484	22.431	94.192	70.231	85.466	89.5	27.714
	1495	68.8795	71.305	78.54	82.658	0	52.064	92.592	87.808	79.857	69.726	64.654	89.386	74.485	84.435	89.574	16.109
	1496	69.2085	65.318	85.337	86.259	0	54.817	90.855	86.632	86.219	60.056	74.362	70.083	91.641	88.784	96.983	0.781
	1497	59.8615	68.396	28.611	75.044	0	60.884	92.449	83.677	74.801	61.186	68.281	50.178	53.26	88.521	92.418	0.216
	1498	63.3044	74.266	2.145	86.354	0	61.56	95.7	88.427	86.714	74.433	77.069	60.48	60.22	89.44	92.758	0
	1499	64.1635	78.551	6.831	82.137	0	61.519	93.518	90.567	79.761	76.377	85.559	65.31	58.596	91.016	92.711	0
	1500	63.8282	73.046	10.295	92.087	0	80.054	94.72	76.365	61.893	81.348	85.457	65.264	54.236	89.976	92.617	0.065
	1501	59.6197	72.4	10.85	69.664	0	73.073	95.218	76.414	49.436	68.218	85.599	61.105	50.145	89.915	92.259	0
	1502	58.6963	73.816	12.41	69.926	0	65.155	91.92	75.201	52.608	73.126	85.863	55.564	51.494	82.926	90.436	0
	1503	53.0965	59.863	14.471	64.229	0	62.402	91.593	64.767	50.257	39.952	82.362	54.365	51.507	73.649	87.031	0
	1504	41.0115	55.369	15.337	71.754	0	57.666	90.785	52.944	36.94	12.913	1.965	50.84	52.596	28.303	81.992	5.768
	1505	36.0613	59.144	15.487	73.263	0	57.065	91.4	21.936	37.174	12.165	0.706	51.22	46.815	5.211	65.728	3.606
	1506	26.6661	58.76	13.825	59.303	0	55.57	67.941	23.735	12.525	27.006	0.016	26.847	18.078	3.754	31.629	1.003
	1507	20.2118	56.47	13.482	28.313	0	61.029	53.932	24.342	6.735	16.128	0.013	17.079	8.624	3.569	13.461	0
	1508	17.1277	33.188	12.972	14.828	0	64.059	20.808	24.786	6.504	5.575	0	15.374	6.952	2.903	48.967	0
	1509	21.2101	19.612	12.741	11.12	0	58.111	71.852	25.324	6.589	5.537	0.026	13.324	9.729	3.421	80.765	0
	1510	19.4849	11.541	12.984	13.078	0	31.754	62.391	25.832	6.327	30.569	0	9.795	7.778	2.913	77.311	0
	1511	11.2095	9.791	13.11	10.395	0	15.868	38.158	26.187	5.087	14.014	0	7.66	7.805	2.877	17.19	0
	1512	9.23053	9.852	13.204	8.965	0	15.245	18.473	26.565	5.329	14.03	0.003	7.913	7.875	2.949	8.055	0
	1513	28.6595	13.638	14.118	24.609	78.228	27.14	98.815	29.258	84.07	37.127	0.045	8.104	6.915	2.728	5.098	0
	1514	29.6715	13.701	13.9	12.083	86.248	60.469	98.882	28.867	73.019	39.403	0.084	5.796	5.366	2.577	4.677	0
	1515	30.4445	13.555	13.537	6.987	88.826	66.075	94.999	28.806	72.204	55.989	0.021	4.16	5.087	1.933	4.489	0
	1516	29.8624	13.718	13.088	12.014	87.52	53.33	92.472	28.837	52.708	78.994	0	3.496	4.733	2.578	4.448	0
	1517	28.6714	13.541	13.086	4.515	90.442	50.629	92.123	28.902	47.048	76.638	0	2.821	4.593	1.358	4.375	0
	1518	31.7141	13.432	13.155	22.14	92.903	49.448	89.164	58.524	50.177	73.356	0	2.601	4.756	1.472	4.584	0
	1519	35.7	12.461	13.101	52.053	94.801	52.469	89.329	78.439	51.91	79.281	0	0.923	4.701	1.397	4.635	0
	1520	32.9165	12.584	13.065	81.156	90.012	49.293	87.144	75.108	49.581	22.849	0	4.178	4.683	1.158	2.936	0
	1521	32.4479	12.578	12.925	88.163	84.609	49.682	86.923	80.134	38.832	18.354	0.478	5.706	4.1	1.757	2.478	0
	1522	32.6136	12.436	12.974	93.573	86.363	56.893	84.601	83.103	36.572	12.594	0	4.382	3.941	0.65	1.122	0
	1523	32.8449	12.484	12.774	90.716	83.138	54.075	84.583	85.228	37.503	8.184	1.133	16.91	3.936	0.622	1.388	0
	1524	43.9049	11.712	10.21	82.071	77.295	54.866	84.914	72.305	39.755	41.395	75.091	79.523	2.209	25.384	1.843	0
	1525	53.1897	11.674	10.758	86.44	81.326	61.748	85.252	79.416	46.311	16.356	97.656	89.307	2.43	52.266	76.906	0
	1526	52.4135	11.253	10.348	60.675	76.013	58.526	82.504	91.679	40.164	39.251	91.01	87.309	2.117	50.582	84.771	0
	1527	47.3041	10.545	9.04	32.99	30.326	50.385	79.282	88.839	18.132	77.971	88.577	87.283	1.749	53.235	81.208	0
	1528	46.464	10.079	8.526	25.766	31.321	41.922	77.135	89.448	8.07	85.265	90.063	88.179	1.192	56.883	83.111	0
	1529	46.2541	9.89	8.234	14.578	25.214	47.673	76.373	88.81	4.895	85.553	89.558	90.706	1.082	62.992	88.253	0
	1530	45.5881	9.908	8.392	12.098	24.842	53.751	75.865	87.276	5.1	59.027	92.243	95.21	2.25	69.6	88.26	0
	1531	49.3709	20.664	8.323	18.063	34.352	58.257	75.198	86.569	4.977	80.432	95.303	94.248	0.892	71.745	91.541	0
	1532	59.6956	72.703	32.897	28.424	79.801	56.39	77.768	89.142	16.099	90.921	92.612	88.402	1.88	74.719	93.676	0
	1533	66.4457	86.677	83.298	39.002	73.919	58.481	79.821	95.735	26.143	93.096	85.941	93.27	9.164	77.447	94.691	0
	1534	69.1496	77.917	93.991	35.949	70.302	68.093	79.1	88.002	27.277	92.649	81.139	93.423	51.056	81.961	96.385	0
	1535	70.4152	81.388	92.051	28.736	74.101	83.618	78.13	86.906	14.096	91.963	79.272	89.837	66.861	93.124	96.145	0
	1536	73.8677	89.019	91.068	31.825	73.701	96.839	79.87	88.833	20.064	96.753	82.097	94.276	82.487	86.958	94.226	0
	1537	70.1098	75.953	90.579	21.822	77.662	89.293	80.9	90.123	1.303	94.292	85.351	87.3	85.439	82.325	89.305	0
	1538	66.3328	77.204	84.781	22.57	77.709	63.551	80.687	74.682	1.485	97.126	83.748	84.381	67.047	87.78	92.241	0
	1539	68.5536	82.089	82.957	22.998	79.143	75.47	90.171	85.359	2.108	89.158	88.435	82.973	65.061	86.729	95.653	0
	1540	66.0677	57	79.965	21.482	74.984	67.726	90.327	81.68	16.336	70.01	89.117	87.848	74.356	85.972	94.212	0
	1541	68.4015	50.345	79.437	21.241	76.668	66.415	90.349	82.543	75.742	67.093	76.262	83.393	73.64	92.062	90.832	0
	1542	69.5877	60.792	84.642	21.547	78.3	69.758	92.894	83.936	94.243	55.002	62.295	84.244	70.852	93.192	92.118	0
	1543	71.7174	62.262	86.942	21.45	82.258	68.332	89.758	82.671	89.184	60.592	71.781	81.799	93.561	92.641	92.53	0
	1544	69.0788	67.733	84.399	21.197	80.894	69.176	70.462	82.544	82.28	74.178	62.036	79.523	77.367	95.556	88.837	0
	1545	68.5093	73.77	74.89	20.899	82.699	62.073	75.736	85.274	75.851	85.82	70.086	78.195	64.993	81.659	95.695	0
	1546	69.0973	76.51	78.991	13.448	84.535	57.901	83.283	82.92	71.217	88.435	74.794	80.293	68.147	83.183	92.803	0
	1547	67.2295	71.016	76.267	4.158	90.422	61.133	80.859	83.272	66.838	88.104	75.671	73.353	66.385	75.369	95.595	0
	1548	62.5665	70.761	74.539	19.692	93.72	54.799	74.925	83.185	62.114	61.429	76.412	62.586	60.555	66.499	77.281	0
	1549	56.2337	67.459	72.259	57.232	95.952	56.091	55.698	82.283	53.323	8.786	74.153	56.533	57.09	50.884	55.763	0
	1550	60.2843	75.449	73.978	85.683	92.355	53.655	60.284	84.444	49.892	4.729	83.237	72.951	59.773	34.136	73.698	0
	1551	58.3908	76.335	75.096	88.271	68.224	58.468	59.07	90.501	22.471	4.678	87.122	85.475	65.084	10.064	85.003	0
	1552	62.5399	72.091	76.623	86.476	84.182	61.406	65.206	97.31	47.187	4.89	94.632	86.566	63.743	8.497	89.29	0
	1553	68.6861	82.475	76.263	78.067	83.48	60.555	69.118	97.132	64.692	68.909	98.114	94.879	64.123	6.051	86.434	0
	1554	64.2337	86.237	66.577	64.87	70.148	61.067	66.133	98.315	79.31	84.285	65.76	69.444	66.498	4.905	79.957	0
	1555	55.1103	73.302	62.419	29.181	42.238	62.09	70.695	98.453	50.79	82.334	57.525	66.339	63.295	4.873	63.12	0
	1556	36.5749	22.762	59.968	42.233	12.602	62.533	71.681	71.797	5.994	4.37	56.751	75.406	38.028	5.028	19.47	0
	1557	35.5197	13.232	61.937	48.72	13.587	61.883	37.566	79.519	0.847	2.898	65.326	84.747	41.403	2.355	18.776	0
	1558	35.5945	10.105	59.073	26.43	14.474	59.056	16.248	82.138	0.001	1.328	63.592	88.218	55.007	0	58.248	0
	1559	31.082	8.018	48	12.307	15.761	26.249	18.62	78.259	0.004	1.212	51.093	73.778	46.071	16.795	70.063	0
	1560	28.3174	5.927	37.899	12.462	62.121	13.486	12.358	79.348	0	0.658	46.132	42.239	26.159	17.971	68.001	0
	1561	24.272	4.834	36.145	16.564	31.739	15.477	0.958	73.231	0	10.579	44.123	54.605	10.553	1.525	63.747	0
	1562	21.0171	5.143	29.228	9.471	24.057	12.016	0.845	68.034	0	1.993	31.683	48.206	4.324	0	37.302	42.955
	1563	23.0509	19.926	28.172	9.037	32.416	22.725	0.449	61.561	0	0.063	5.527	46.264	18.483	0	47.245	53.895
	1564	31.5167	28.902	36.361	19.084	51.588	35.463	0.942	75.269	1.571	4.821	4.505	51.211	20.463	0.236	70.778	71.557
	1565	35.275	27.741	49.853	35.118	41.74	70.543	1.311	82.37	0	9.494	10.289	63.086	8.527	0.001	84.634	44.418
	1566	46.8077	38.68	56.175	56.157	55.501	73.969	14.128	91.264	2.916	38.911	51.63	63.699	8.675	0.163	87.985	62.262
	1567	62.5094	59.648	62.866	72.983	58.707	77.147	59.392	86.089	57.323	63.033	66.893	71.727	43.385	1.306	89.922	67.22
	1568	66.1977	57.891	67.566	85.302	73.388	66.466	76.55	83.584	38.82	57.26	74.228	78.286	70.744	2.591	89.974	70.315
	1569	71.1312	61.384	66.978	72.248	75.562	74.796	72.915	82.716	34.965	80.649	76.801	86.449	85.263	38.235	86.635	71.372
	1570	64.623	62.456	67.345	66.119	73.454	72.696	74.921	75.736	0.772	47.531	76.96	95.975	78.231	48.736	85.359	43.054
	1571	65.7975	76.884	70.981	76.187	86.454	62.797	44.986	74.078	0.488	35.614	89.065	96.129	73.666	61.363	81.632	56.639
	1572	64.3005	70.752	69.471	86.042	88.248	66.897	43.436	68.503	0	5.927	91.853	90.949	84.936	68.333	76.551	52.61
	1573	64.1068	69.922	71.167	68.125	89.043	60.688	59.962	69.182	0.009	36.357	82.084	84.499	68.772	73.019	79.768	49.005
	1574	66.648	65.318	72.034	72.208	77.25	58.518	74.237	73.763	0.581	63.28	84.073	74.346	70.824	77.574	86.043	49.671
	1575	70.4875	85.17	69.387	72.035	81.22	67.181	79.489	78.086	0.023	42.516	90.125	80.065	74.966	84.039	90.088	62.923
	1576	71.6714	80.966	72.536	76.56	84.143	62.913	80.144	79.077	1.086	53.654	91.199	70.979	75.554	84.28	90.592	71.388
	1577	71.6109	77.713	75.641	87.788	74.518	57.817	78.294	77.694	1.538	52.008	86.697	80.989	78.76	80.877	89.281	74.549
	1578	73.5203	84.131	84.22	85.165	69.603	58.351	85.494	78.175	8.435	65.784	87.846	79.527	72.083	82.495	88.773	72.723
	1579	72.4628	75.335	86.004	79.236	69.437	60.25	85.48	78.737	24.974	71.308	89.157	84.115	59.382	84.563	88.656	50.308
	1580	70.8038	71.541	74.041	81.091	62.662	66.893	85.976	80.314	11.549	66.366	87.909	83.42	60.253	88.012	91.088	50.942
	1581	74.0617	88.139	71.589	73.531	57.231	68.513	86.802	81.682	16.862	82.706	90.225	86.422	60.972	90.312	89.39	66.549
	1582	77.7217	85.477	84.796	75.328	56.02	65.846	65.393	88.163	36.406	89.399	93.745	83.328	88.048	91.945	88.67	73.261
	1583	76.1884	75.224	81.951	83.936	61.264	61.251	68.022	93.551	26.982	84.877	94.06	77.054	75.837	95.366	86.289	77.162
	1584	78.0792	76.268	94.259	92.862	63.466	66.893	70.343	96.966	21.458	77.941	93.952	77.254	74.695	88.946	96.837	79.048
	1585	74.6953	83.4	73.268	85.202	78.23	97.856	77.583	98.547	0	0.803	97.507	85.643	94.315	89.868	98.02	60.188
	1586	73.1375	81.488	73.954	66.165	85.171	94.56	81.573	97.566	0.015	0.776	90.571	88.64	89.983	92.743	96.562	57.295
	1587	64.6712	34.49	78.211	63.163	91.758	81.254	55.455	94.77	2.359	0.64	86.465	79.713	81.936	90.583	92.531	36.74
	1588	65.3895	59.31	80.027	61.571	93.162	83.465	41.181	86.182	0.019	8.667	90.84	82.356	83.337	93.758	92.234	24.733
	1589	59.7385	65.755	66.613	44.773	67.269	73.502	78.727	59.431	18.286	40.583	63.991	60.182	47.641	85.873	74.737	48.715
	1590	48.5109	66.274	46.096	34.129	39.945	72.214	67.468	18.632	51.722	33.474	40.424	29.762	39.707	72.708	58.613	56.495
	1591	39.2164	53.669	16.014	20.397	54.217	68.688	39.699	20.174	64.082	39.537	29.682	9.379	52.039	66.145	26.748	27.776
	1592	47.508	38.355	6.104	32.365	40.758	71.937	38.561	63.584	55.186	49.695	46.065	61.992	58.645	69.496	49.882	29.995
	1593	50.1258	13.772	5.098	37.58	42.474	79.909	47.491	61.545	44.475	59.144	62.554	71.621	61.005	69.243	58.705	37.271
	1594	52.6249	12.91	4.998	29.398	67.054	91.306	47.123	57.806	33.266	69.433	67.141	55.567	71.631	74.16	61.469	46.111
	1595	51.2197	11.995	4.172	29.359	66.816	93.792	34.802	58.579	18.599	79.013	74.326	50.236	82.805	49.339	63.913	50.549
	1596	58.1441	12.28	4.374	27.124	76.549	95.237	53.955	55.411	27.906	83.717	83.699	52.746	80.763	75.841	74.196	68.364
	1597	54.1497	12.341	3.817	12.905	81.691	94.728	37.717	23.72	12.354	87.612	85.167	56.202	77.43	75.686	73.698	77.177
	1598	59.6329	57.847	3.979	11.748	85.532	90.239	69.282	21.946	14.076	90.174	83.448	47.656	83.343	77.291	71.194	86.739
	1599	49.8318	65.879	4.355	5.878	45.526	76.844	30.924	20.081	15.255	72.133	70.13	62.005	73.762	67.567	46.588	90.55
	1600	49.4666	73.614	4.398	2.641	36.714	76.39	5.072	18.368	32.949	74.133	73.477	68.75	71.251	71.443	50.018	82.781
	1601	52.1167	82.71	4.598	3.583	29.005	74.7	9.648	18.877	56.552	84.036	74.332	83.819	72.089	73.1	35.406	79.296
	1602	59.6535	78.592	5.021	4.045	29.355	89.321	61.051	18.951	73.703	89.277	78.533	73.445	78.209	78.007	55.097	82.196
	1603	57.4376	76.145	5.212	2.549	30.725	92.291	70.628	18.994	83.654	89.689	78.519	26.296	76.028	75.83	58.407	76.597
	1604	56.1002	77.005	5.621	2.904	52.333	90.81	64.492	19.018	89.828	64.002	78.56	10.639	73.864	75.478	62.023	74.926
	1605	52.2677	70.512	5.705	2.806	65.516	85.877	47.42	19.029	80.426	50.066	78.66	3.189	75.57	82.001	66.422	50.817
	1606	48.3529	66.329	5.681	1.827	37.683	74.415	55.316	19.026	76.761	36.22	79.213	2.695	72.029	84.623	63.687	49.789
	1607	35.4949	50.198	5.387	1.54	36.031	73.918	17.853	18.971	66.461	15.593	82.497	4.043	30.523	82.775	14.384	32.25
	1608	28.987	46.528	5.205	1.139	36.512	78.528	8.73	18.906	51.88	11.511	80.949	3.605	5.998	76.028	0.411	8.875
	1609	27.2499	25.981	4.751	17.563	42.417	56.843	98.496	27.241	0.074	10.237	58.608	0.487	4.408	36.286	0.095	25.261
	1610	22.0365	13.206	4.523	23.065	42.352	45.716	87.057	27.301	0.032	7.489	68.707	0.792	4.14	0.643	0.087	5.437
	1611	30.2592	12.141	4.298	40.591	37.839	63.61	86.147	39.129	0.263	7.914	85.689	1.873	25.57	0.3	0.321	48.203
	1612	40.4329	11.633	4.222	63.297	37.621	81.733	86.268	92.858	0.289	7.806	90.748	2.244	75.168	1.207	0.182	51.217
	1613	40.1046	11.615	11.306	28.785	37.408	84.312	82.969	89.085	0.179	6.102	96.404	2.595	94.28	0	0.016	56.513
	1614	41.2642	11.518	75.455	18.465	46.174	80.226	84.216	84.087	0.112	5.731	74.095	7.371	73.708	0	3.785	54.02
	1615	48.1326	11.28	89.162	42.708	47.822	78.407	85.022	80.853	0.427	6.263	65.843	8.739	69.797	0	74.897	60.769
	1616	46.5449	10.042	94.023	34.89	48.523	75.675	83.46	64.237	0.455	5.705	59.951	9.701	66.269	0.026	86.846	58.37
	1617	45.3095	10.034	91.796	63.628	49.678	79.75	83.358	65.215	0.404	5.737	3.586	7.415	66.743	0.156	95.905	56.237
	1618	48.1707	10.455	90.276	79.418	49.949	94.765	84.754	66.378	0.728	6.143	0.029	5.656	70.794	0.001	97.191	66.023
	1619	49.1669	10.624	87.499	86.072	45.696	88.44	84.298	58.502	0.87	6.554	9.961	21.255	77.938	0.111	94.778	64.905
	1620	54.167	10.775	63.811	73.542	6.275	83.421	85.082	41.445	1.004	63.523	80.184	67.622	76.234	0.196	94.406	64.985
	1621	53.1361	10.704	42.893	64.644	4.656	75.456	83.772	39.542	0.858	86.831	90.981	88.474	61.375	0.234	89.757	56.865
	1622	50.3293	10.453	54.546	44.337	12.843	64.107	82.376	39.499	0.625	87.674	81.352	93.779	39.543	0	85.065	58.74
	1623	41.2173	9.978	58.537	22.669	22.504	23.319	81.771	39.367	0.548	55.808	66.462	91.463	9.366	0	75.671	60.797
	1624	28.1918	9.732	32.57	22.665	12.618	22.861	79.871	37.503	0.277	28.099	35.286	88.22	7.816	0	22.83	22.529
	1625	26.9654	9.937	5.507	42.782	9.765	42.594	80.785	37.836	0.467	35.84	2.887	86.678	7.242	0	11.515	30.646
	1626	32.4843	11.043	5.441	53.171	11.048	80.9	80.443	38.08	0.621	23.422	2.874	72.543	7.819	0.274	27.609	71.977
	1627	44.7255	44.096	3.244	74.577	58.248	68.494	81.608	38.43	43.097	47.827	2.695	51.108	8.1	9.484	78.458	61.417
	1628	53.2739	64.468	3.432	78.442	63.301	74.319	81.84	38.648	71.983	21.627	2.681	49.352	8.126	74.957	87.89	78.043
	1629	54.4577	91.38	3.664	76.472	36.9	75.99	81.565	38.758	87.556	21.223	2.507	58.071	8.395	68.184	89.289	76.911
	1630	51.6811	88.096	2.639	78.787	21.618	55.544	80.898	38.988	76.383	16.536	3.274	52.764	7.046	77.339	89.787	85.518
	1631	42.3467	58.421	3.841	51.314	45.706	33.515	81.031	39.301	86.087	8.289	3.937	12.924	8.352	82.111	45.727	74.645
	1632	43.609	20.61	4.91	55.038	95.081	33.605	81.385	74.912	86.09	8.257	3.735	1.977	6.963	80.459	12.358	88.755
	1633	40.5858	21.211	91.513	57.796	74.715	32.304	90.899	36.926	69.486	7.11	2.882	1.61	7.998	25.729	8.316	80.292
	1634	38.5743	18.457	84.494	64.091	53.598	52.36	91.123	34.161	69.865	6.54	3.04	3.039	7.973	1.896	7.58	80.397
	1635	32.3389	17.549	81.873	53.012	28.845	22.208	72.886	34.216	67.09	5.955	2.667	5.539	6.842	0	4.477	81.924
	1636	33.2859	17.325	79.56	48.108	29.255	18.215	66.839	34.319	91.671	5.777	2.759	4.421	6.554	1.041	4.208	89.237
	1637	36.5483	17.769	86.119	53.265	29.128	57.976	74.187	34.677	84.587	5.559	2.894	0.588	7.05	0	3.831	90.595
	1638	38.8042	16.809	79.732	55.586	29.856	78.518	77.421	34.957	90.739	4.768	3.163	1.712	7.269	0	3.875	97.658
	1639	38.466	15.947	82.798	59.977	30.207	78.508	82.875	35.261	89.209	4.946	3.337	0.497	7.531	0	4.063	81.834
	1640	36.5445	16.14	84.51	63.256	30.756	78.335	79.199	35.542	87.109	4.806	3.575	2.782	7.767	0	3.879	50.511
	1641	43.2395	16.256	86	73.541	34.091	84.382	83.566	75.395	69.28	4.603	59.632	3.202	6.523	2.178	3.194	46.75
	1642	41.2447	16.064	78.248	66.078	41.885	64.399	77.661	58.767	57.837	4.63	85.321	19.558	4.44	0	2.809	40.973
	1643	36.5011	15.327	77.12	58.882	40.578	49.917	75.883	37.503	24.398	4.499	91.321	12.6	3.37	0	7.945	48.174
	1644	49.3988	34.089	79.243	75.993	42.143	59.412	88.811	60.1	51.278	4.561	96.884	12.313	4.276	0	85.185	46.694
	1645	52.6657	89.204	69.908	69.488	43.266	53.141	60.519	95.548	88.918	3.653	98.7	8.175	6.047	0	39.525	63.894
	1646	36.7458	67.248	49.778	14.334	42.317	17.873	16.747	84.844	83.981	2.263	98.279	4.905	3.918	0	12.909	51.791
	1647	37.5347	35.795	59.857	36.326	43.711	38.89	38.962	56.805	68.157	2.958	86.567	7.625	3.807	0	53.573	29.987
	1648	47.4414	24.898	65.711	56.855	44.475	56.996	54.075	39.109	78.296	7.354	87.99	8.291	55.388	0	80.369	51.814
	1649	51.9293	24.523	68.67	61.336	44.765	53.78	58.733	39.336	81.288	45.251	92.747	8.194	71.905	0	85.15	43.261
	1650	49.1856	19.794	72.94	61.682	44.894	72.164	53.322	37.468	71.583	31.314	89.915	8.107	82.541	0	74.342	17.718
	1651	34.2764	19.958	75.116	57.115	46.264	65.465	51.504	30.201	26.233	8.912	35.815	10.277	54.949	0	21.552	10.785
	1652	28.3239	15.246	56.444	28.325	45.806	54.37	11.947	24.313	50.798	49.314	2.229	10.166	66.435	0	3.596	5.869
	1653	37.7869	15.972	66.229	43.783	47.275	64.589	36.367	24.717	64.383	94.092	0.061	12.724	85.785	0	4.229	6.597
	1654	40.7926	15.839	74.516	51.428	46.633	83.756	48.353	24.994	73.019	76.993	0.179	21.728	87.558	0	3.031	3.862
	1655	45.0716	16.247	83.945	70.023	20.596	80.877	59.316	25.256	77.223	54.545	0.653	87.99	89.884	1.72	3.044	4.755
	1656	44.935	16.662	88.516	65.321	15.871	80.849	64.383	25.404	70.724	57.541	0.776	97.423	82.501	0	2.933	5.121
	1657	28.5476	9.858	79.306	2.346	20.879	22.524	55.853	18.928	36.36	30.115	0.005	65.507	58.819	0	21.335	6.379
	1658	30.1212	9.409	76.194	37.844	24.646	30.239	50.427	18.927	37.917	24.665	0.006	44.272	24.272	0	66.941	6.059
	1659	36.4693	9.349	71.301	65.663	25.189	81.925	46.306	18.906	45.164	64.259	0.247	8.183	25.146	0	79.801	5.601
	1660	33.1615	9.022	63.737	81.616	25.406	85.923	20.685	18.638	36.774	48.506	0.099	7.636	13.998	0	82.292	3.091
	1661	38.6954	9.443	71.575	88.86	26.134	90.082	42.669	18.795	45.568	64.224	0.176	21.866	9.58	0	87.242	4.217
	1662	48.4521	9.936	79.407	80.336	17.893	30.919	68.04	63.733	74.263	67.762	51.577	73.128	13.696	0	90.533	5.558
	1663	51.0334	26.63	81.892	89.335	19.277	0.081	63.731	68.017	80.204	67.972	73.344	79.942	10.159	0	84.943	19.974
	1664	58.4565	75.06	85.275	90.752	22.098	0	68.637	59.382	79.394	75.05	77.338	84.539	10.758	0	87.59	60.975
	1665	61.7404	93.456	86.913	93.214	17.562	0	77.273	57.011	86.482	81.801	79.702	84.107	11.255	0	93.889	63.441
	1666	64.9623	81.385	92.493	88.683	15.01	0.263	87.033	56.802	87.673	87.853	84.017	89.608	12.284	0	97.698	93.633
	1667	62.4128	60.178	94.728	90.905	14.944	0.023	91.589	49.099	90.557	89.322	87.162	88.788	14.498	0	99.213	65.186
	1668	63.1596	69.946	95.332	90.628	14.585	0	91.346	54.043	96.799	80.754	84.639	90.969	12.933	0	97.459	67.961
	1669	58.1781	68.064	94.42	87.931	28.495	0	87.935	52.535	95.2	87.515	81.92	68.548	10.98	0	31.563	77.566
	1670	52.3119	44.229	91.097	51.202	58.054	0	84.147	47.647	95.204	89.479	81.607	53.594	10.311	0	2.241	75.866
	1671	50.0639	46.091	86.087	53.59	65.431	0.002	80.158	39.862	77.826	83.23	90.481	45.65	9.154	0	2.139	71.257
	1672	47.7017	60.621	82.812	74.155	55.336	0	66.791	40.487	52.205	92.49	97.179	5.971	8.256	0	1.491	77.732
	1673	44.1651	61.443	84.309	60.773	64.731	0	69.182	70.225	13.875	45.298	95.74	4.836	9.619	0	1.458	80.987
	1674	36.8161	60.421	84.882	49.799	56.363	0	66.177	70.235	5.631	4.727	59.141	4.884	12.096	0	0.933	76.953
	1675	33.9749	58.921	83.314	43.427	29.826	0	61.383	67.066	5.055	4.737	74.798	6.714	12.155	0	0.852	61.376
	1676	37.9899	68.819	86.063	25.628	59.897	24.956	62.256	67.784	4.828	4.786	80.45	5.675	15.161	0	1.852	61.693
	1677	45.9831	77.927	90.441	57.963	78.916	52.666	68.445	82.895	3.948	4.791	69.823	3.526	12.089	0	0.999	85.318
	1678	49.6365	81.185	91.53	67.765	86.684	69.52	67.119	93.656	3.849	4.669	68.771	2.84	12.347	0	1.002	93.611
	1679	49.2318	77.889	92.098	70.568	86.537	82.821	66.763	94.381	2.972	4.242	59.561	2.631	13.19	0	0.731	84.093
	1680	43.6541	77.811	95.406	64.452	92.351	66.449	67.633	95.7	3.013	4.003	13.435	1.821	15.932	0	0.709	56.097
	1681	50.2949	66.685	95.046	88.6	47.386	47.155	5.649	49.494	86.452	5.464	0.024	46.02	94.716	0.062	65.299	56.372
	1682	52.4479	70.46	92.662	96.865	35.151	50.011	5.691	82.066	75.684	5.33	0	56.694	85.148	0	56.645	74.311
	1683	47.7981	75.893	92.611	44.279	35.077	47.091	5.543	70.422	78.376	5.377	0	54.024	81.732	0	53.843	72.704
	1684	40.0971	73.603	86.619	24.423	34.866	44.362	5.234	55.765	76.354	4.956	0	51.541	73.098	0	12.924	57.711
	1685	31.2648	64.188	75.935	15.348	34.165	49.956	4.211	43.808	52.829	4.096	0	39.393	62.679	0	0.003	22.361
	1686	24.9552	55.279	53.121	10.454	33.443	43.299	2.241	40.039	8.872	2.641	0	28.247	69.356	0.538	24.964	1.834
	1687	28.7066	80.679	64.956	12.934	34.067	35.703	3.283	39.74	27.096	2.821	0	48.055	46.242	0	0	35.023
	1688	35.4869	62.858	82.239	15.495	34.9	23.228	5.019	40.627	56.405	26.321	0	65.476	64.796	0	0.532	54.407
	1689	39.8982	37	89.017	14.105	35.346	30.047	5.293	40.922	63.404	81.736	0	84.711	68.291	0	0.328	48.273
	1690	40.3265	38.706	89.993	14.349	35.867	29.314	5.391	41.234	52.066	83.193	0.488	86.681	71.096	0.568	0	55.951
	1691	40.9182	35.983	87.338	10.559	36.113	18.188	5.178	41.425	41.82	96.424	0	86.738	67.274	0	0.188	86.545
	1692	41.8579	20.095	93.212	11.001	36.385	50.502	5.61	39.439	50.124	62.588	0	83.783	73.15	0	5.302	96.678
	1693	37.5291	15.681	95.081	10.066	36.577	39.738	5.867	39.584	56.529	4.256	0	73.956	77.495	0	19.821	88.286
	1694	32.5569	14.582	95.249	8.688	37.103	13.276	6.047	39.326	61.379	4.39	0	70.947	80.191	0	32.32	24.855
	1695	31.3653	14.645	95.42	9.263	37.259	14.019	6.184	39.424	65.557	4.057	0.441	75.608	81.686	1.334	0	25.582
	1696	34.6479	14.811	95.059	9.333	37.116	14.522	6.25	39.471	65.105	4.064	0	71.153	81.181	0	21.977	59.677
	1697	34.2719	14.716	93.147	6.433	37.117	32.277	6.046	39.469	47.461	3.926	0	70.588	77.723	0	19.316	65.859
	1698	31.9915	13.999	90.362	6.275	37.387	30.489	5.761	39.397	42.906	3.58	0	68.274	73.305	0	6.336	61.801
	1699	29.3031	13.822	86.71	5.687	37.302	17.362	5.42	39.305	37.319	3.22	0	63.497	69.195	0	0	60.707
	1700	36.003	27.099	83.171	2.417	37.241	40.228	5.067	38.784	31.97	2.898	0.062	66.456	93.791	47.352	0	63.509
	1701	42.475	74.884	80.492	1.931	37.284	78.016	4.589	38.509	24.311	2.179	0	59.701	63.054	80.602	0	91.573
	1702	44.3967	90.488	86.28	2.994	37.595	87.38	4.96	40.261	29.974	2.451	4.036	62.767	65.618	75.399	0	75.748
	1703	56.1933	88.697	89.634	3.433	39.575	95.472	5.53	94.495	40.89	3.133	76.897	86.566	45.567	96.163	1.086	75.761
	1704	62.04	80.232	92.099	3.155	39.101	91.862	64.476	88.653	32.499	3.413	94.605	89.671	66.223	96.179	15.361	73.071
	1705	54.6613	69.383	4.69	53.365	84.194	76.836	62.496	91.095	45.03	55.949	95.71	59.934	1.692	73.951	0	45.594
	1706	54.2451	67.527	4.873	53.081	85.072	57.646	69.847	88.581	49.267	60.59	95.423	56.784	1.444	68.478	0	55.064
	1707	55.2841	70.379	4.938	54.677	85.451	62.382	70.055	89.811	54.06	63.948	94.972	54.042	1.457	75.092	0	47.998
	1708	54.1009	71.266	4.889	43.568	85.462	62.76	61.166	90.237	56.497	64.655	96.321	50.168	1.207	77.85	0	45.468
	1709	56.0919	74.16	4.81	46.574	85.428	70.224	73.657	85.405	57.363	61.678	97.029	46.815	2.736	78.151	3.388	53.96
	1710	57.5815	82.857	4.84	55.298	89.725	74.957	75.704	89.535	60.969	64.855	83.615	42.47	2.284	73.083	0.005	63.525
	1711	46.7289	71.944	4.115	19.858	90.856	64.29	56.309	87.159	19.072	46.311	88.694	48.373	1.423	50.86	0	51.67
	1712	43.0905	70.266	3.956	15.697	89.954	76.401	55.66	61.357	7.694	37.142	80.184	43.667	1.257	52.694	0	50.428
	1713	51.2558	89.592	5.721	49.202	91.431	50.547	75.982	43.648	36.786	63.665	87.573	49.784	1.591	55.109	14.252	53.954
	1714	67.4965	79.811	64.332	73.325	81.845	71.585	86.008	44.714	76.323	88.233	71.949	59.884	51.197	69.112	30.881	63.248
	1715	72.866	76.796	88.499	78.557	77.57	68.737	87.737	44.397	84.798	92.112	87.389	66.584	63.033	65.312	46.19	65.279
	1716	72.3759	74.104	95.818	74.433	77.495	54.761	86.957	40.005	89.156	94.338	81.347	71.108	62.564	70.572	48.376	64.604
	1717	71.1021	75.135	94.896	71.278	76.682	54.13	85.722	39.904	85.899	89.005	83.617	68.858	57.168	79.364	41.125	63.748
	1718	70.9379	75.43	90.553	81.492	76.861	54.226	92.777	40.114	93.866	93.147	89.341	66.825	57.65	85.48	0	66.306
	1719	73.7877	73.443	71.915	81.695	73.74	69.276	91.77	38.077	96.369	94.213	89.449	60.187	51.637	87.696	59.868	67.48
	1720	74.8869	77.373	66.274	78.69	73.952	74.469	95.914	37.622	92.405	90.483	92.156	58.755	57.368	93.555	60.533	73.755
	1721	74.9192	78.97	66.951	80.401	91.678	59.654	91.291	37.631	74.332	90.723	90.711	65.371	59.683	94.7	62.446	79.246
	1722	71.1652	69.153	70.443	78.701	95.976	68.178	83.929	36.304	63.637	83.959	88.348	72	59.385	72.544	41.368	83.553
	1723	66.8413	60.991	73.092	79.89	88.342	51.265	85.899	35.814	45.617	67.545	71.851	54.495	65.986	65.519	68.072	88.241
	1724	62.1423	59.296	90.607	66.958	81.108	47.124	88.87	35.781	44.304	66.515	75.583	60.491	68.847	57.56	2.077	87.014
	1725	64.6099	42.493	77.335	69.535	65.31	81.224	88.656	35.953	53.075	74.407	81.011	60.045	78.712	68.045	13.397	79.951
	1726	67.8412	39.984	85.968	71.386	71.374	90.013	83.266	35.996	57.847	77.684	82.512	66.592	71.95	75.223	22.6	85.223
	1727	69.2167	22.801	81.079	84.879	69.751	74.853	75.249	36.268	69.001	86.078	84.645	80.746	69.041	71.831	53.17	78.858
	1728	68.4684	15.352	64.241	87.96	59.223	58.325	77.339	36.395	65.356	83.951	84.386	90.677	71.069	80.954	75.671	76.127
	1729	53.4496	15.686	61.485	17.018	18.994	57.901	82.793	22.561	1.706	3.256	94.716	93.12	65.178	91.011	97.571	78.748
	1730	51.2559	15.713	69.627	17.119	21.68	55.075	85.008	22.61	1.786	3.198	96.715	89.053	64.427	92.363	47.577	86.888
	1731	50.696	15.151	70.121	15.937	22.379	58.085	89.702	22.623	1.805	3.245	98.309	87.097	60.984	91.509	49.861	73.632
	1732	52.5009	15.151	72.212	12.125	22.245	87.762	90.477	22.617	1.781	3.209	99.439	73.74	72.55	93.583	47.545	73.077
	1733	54.9385	15.166	74.206	8.611	22.004	84.349	91.643	22.61	1.779	3.176	98.895	72.563	96.726	98.129	57.794	76.427
	1734	57.5273	55.635	78.744	9.608	26.168	72.322	86.905	22.599	1.788	3.147	98.434	80.84	78.78	95.626	76.781	75.533
	1735	52.9967	50.174	81.995	26.041	69.83	74.343	82.827	31.762	1.675	3.081	91.91	41.287	76.786	88.371	41.111	33.757
	1736	55.6927	48.573	77.745	75.433	79.945	67.465	81.562	63.549	1.627	8.311	89.419	25.46	63.636	79.205	45.419	28.042
	1737	61.9118	61.041	93.724	63.04	92.436	75.399	89.209	63.652	1.507	53.124	93.743	15.937	71.292	81.445	41.161	31.967
	1738	60.7463	71.889	87.63	67.528	85.138	83.024	97.743	65.225	1.716	53.94	97.577	19.465	66.17	77.41	0	36.74
	1739	66.1123	77.325	89.883	64.32	93.657	73.513	95.315	66.025	1.825	78.382	93.616	9.098	63.45	88.337	58.036	38.903
	1740	65.5275	79.425	79.092	65.722	95.847	58.483	84.062	69.162	1.972	83.02	92.828	0.89	64.26	88.727	65.253	54.17
	1741	65.1623	80.474	74.631	63.729	85.538	75.166	83.591	85.839	2.033	49.805	91.628	10.335	65.805	82.592	69.695	56.574
	1742	56.1913	78.369	51.35	56.352	74.411	50.783	66.702	88.066	1.463	41.622	92.9	6.874	44.771	78.064	54.232	56.911
	1743	53.7117	78.013	47.417	53.879	70.028	17.826	72.559	91.057	1.163	73.159	92.39	22.836	26.606	56.083	43.277	59.383
	1744	51.7716	77.931	58.211	54.556	63.307	18.855	71.353	91.763	1.149	84.236	90.995	33.246	10.138	24.66	43.316	52.858
	1745	55.2079	82.321	84.906	49.345	69.906	19.008	77.286	80.954	1.071	89.721	91.714	29.334	48.287	10.614	38.944	54.707
	1746	60.8937	91.172	76.469	56.725	72.417	71.041	75.525	91.864	1.147	89.844	90.482	23.081	60.412	7.724	46.375	59.127
	1747	60.461	92.849	62.673	50.3	76.432	85.555	79.703	98.106	1.137	88.482	80.694	22.806	58.653	4.945	47.838	56.742
	1748	61.4601	97.135	65.942	47.177	83.844	82.943	80.801	95.752	0.952	89.999	90.911	20.179	56.447	3.934	47.532	58.353
	1749	58.1677	85.844	70.096	42.996	84.126	61.016	77.038	97.516	0.868	93.703	94.526	16.498	54.225	2.331	33.914	57.818
	1750	52.3392	73.137	59.71	42.2	83.299	41.638	73.913	92.432	1.033	88.673	83.99	10.988	49.153	2.259	42.808	39.855
	1751	45.3321	35.864	44.251	54.24	76.375	19.985	39.488	91.657	36.113	84.715	68.977	13.178	19.322	2.649	53.719	39.449
	1752	47.5891	19.717	47.382	67.457	76.727	21.362	75.765	96.034	93.809	77.91	76.611	9.667	10.344	3.733	0	37.318
	1753	54.2363	16.606	78.771	45.363	63.679	17.11	95.94	95.39	77.886	95.945	87.538	21.771	88.986	2.925	0	25.635
	1754	47.6929	15.169	48.659	59.67	33.96	37.819	87.516	69.308	73.447	54.394	66.422	57.062	89.436	1.783	0	20.748
	1755	51.5513	15.332	33.045	60.759	42.671	55.009	85.801	75.446	75.9	60.398	71.356	81.65	93.347	2.619	0	19.937
	1756	49.5559	15.251	21.535	50.605	53.549	55.024	84.51	79.646	79.122	82.564	78.497	41.465	80.461	1.542	0	19.568
	1757	49.0687	14.083	19.564	49.839	59.849	43.919	82.031	79.373	85.558	81.369	86.283	34.24	78.882	1.651	0	19.39
	1758	42.1517	14.166	19.879	54.274	69.688	12.038	36.473	82.889	85.587	28.271	69.802	33.321	61.036	45.977	0	18.874
	1759	38.5491	13.01	19.521	42.085	78.71	12.373	30.671	82.582	56.791	5.288	67.911	40.782	47.916	64.134	0	16.462
	1760	33.9109	10.381	18.228	16.736	54.047	11.745	27.657	65.995	59.958	47.929	27.429	44.943	46.691	65.323	0	11.601
	1761	38.5956	10.517	18.664	40.78	53.851	12.317	27.915	73.433	71.545	90.778	10.269	30.486	47.689	78.562	0	12.128
	1762	46.1739	11.21	53.239	72.768	63.984	13.261	28.407	85.598	72.475	86.894	10.099	32.061	57.401	90.628	0	14.584
	1763	57.8897	11.845	85.053	71.817	82.461	52.622	27.216	91	76.709	90.366	9.612	48.551	64.646	90.618	0	65.83
	1764	59.1723	11.6	98.007	55.127	86.408	57.094	27.312	96.424	75.323	94.324	9.618	49.99	59.727	95.859	0	70.772
	1765	58.2802	7.309	87.96	48.313	89.382	47.522	26.456	94.886	73.546	81.022	28.907	54.76	58.101	91.788	0	84.251
	1766	57.1135	7.495	87.02	28.414	80.976	53.737	26.502	88.736	81.644	52.15	83.469	30.702	53.634	94.78	0	87.443
	1767	52.0299	7.604	81.262	21.339	89.814	50.06	26.037	81.809	80.357	20.324	86.877	35.806	51.239	89.479	0	58.442
	1768	50.3708	7.605	77.18	15.046	88.556	55.253	25.799	83.365	67.065	20.713	95.64	12.068	55.765	90.336	0	61.171
	1769	45.5339	7.609	29.913	13.166	79.65	62.409	25.506	81.229	38.926	16.101	84.75	33.407	62.446	81.885	0	66.011
	1770	38.1827	7.364	31.057	45.793	78.539	48.414	25.152	65.401	25.915	15.603	22.59	29.543	58.557	56.72	0	62.092
	1771	39.0235	7.256	30.285	48.742	72.281	16.118	24.752	66.298	63.488	15.406	10.105	38.206	52.295	59.372	0	80.749
	1772	42.0105	7.348	29.615	46.783	72.969	52.167	24.732	73.488	84.904	31.538	8.26	44.982	51.439	23.131	0	78.801
	1773	43.7596	10.19	63.624	42.841	73.287	70.597	24.765	74.988	56.627	50.887	7.828	51.247	55.661	4.605	0	69.247
	1774	44.0616	73.48	63.81	39.985	64.884	55.025	24.369	71.587	51.764	30.452	7.192	57.88	62.668	1.877	0	55.951
	1775	49.2143	87.441	57.262	45.306	62.419	64.213	24.281	68.585	58.394	69.569	6.914	80.485	54.271	0.626	0	58.449
	1776	52.2018	97.979	24.068	32.73	58.046	82.638	24.196	80.166	63.825	84.126	6.536	95.027	50.275	0.06	0	83.355
	1777	59.2647	84.378	88.439	30.299	51.36	76.451	73.864	85.973	59.492	81.749	6.424	92.135	84.863	0.428	0.002	73.114
	1778	57.4317	79.732	82.332	51.481	22.393	72.776	59.099	85.589	70.729	86.766	6.562	89.524	78.246	0	0	76.247
	1779	60.8125	83.78	93.673	56.827	73.982	59.347	77.224	87.066	77.842	92.541	7.143	39.243	84.423	0	0	79.096
	1780	64.4514	86.458	96.991	47.808	93.825	66.212	85.361	93.862	74.949	95.949	7.297	44.585	90.717	0	0	82.757
	1781	63.8051	92.329	97.521	38.614	92.304	64.571	84.306	94.452	64.568	95.781	7.168	49.809	90.465	0.028	0.024	85.136
	1782	54.6709	85.691	96.101	32.011	84.677	63.982	82.644	91.927	67.607	90.461	6.956	44.723	0	0.09	0.093	73.1
	1783	54.6559	82.447	86.655	30.882	75.031	63.106	51.606	91.331	57.805	84.044	6.825	48.638	83.243	0	0	58.225
	1784	53.1747	82.044	83.811	25.898	78.975	62.878	41.226	90.116	60.712	86.979	6.544	38.975	79.88	0	0	59.583
	1785	51.389	83.152	85.078	22.738	71.881	63.295	34.289	89.53	55.41	88.565	6.367	25.669	78.886	0	0	65.975
	1786	52.2206	81.702	79.228	36.539	72.294	57.86	23.681	84.986	43.337	91.975	6.001	39.834	83.504	0.063	0	82.305
	1787	51.2241	80.828	77.271	28.683	84.437	60.145	16.985	80.594	51.316	86.925	5.937	41.915	63.32	0	0	90.005
	1788	53.9633	83.921	78.38	35.152	87.737	63.167	24.34	84.201	58.548	94.98	5.995	32.33	66.16	0	0	94.538
	1789	57.9701	90.335	81.233	53.194	43.245	70.095	49.632	89.271	58.329	96.891	7.273	52.28	74.581	0	7.428	95.764
	1790	61.5647	55.707	76.64	65.143	36.465	57.173	62.742	80.102	67.67	76.541	79.461	59.211	55.526	0	54.88	96.21
	1791	53.17	17.854	57.26	49.817	30.911	38.042	63.73	89.219	73.054	44.867	92.775	29.509	76.242	1.852	64.407	68.011
	1792	47.4369	14.857	54.352	66.99	31.158	0	64.325	79.471	86.466	15.335	94.332	16.057	41.783	0	82.527	63.901
	1793	47.7525	13.673	72.959	85.851	32.417	0	57.488	81.102	60.33	15.407	97.741	33.818	37.671	0	69.023	58.808
	1794	50.9758	13.315	64.244	80.544	64.717	0	53.061	80.96	69.442	13.631	99.104	39.681	39.52	0	89.74	56.678
	1795	53.3037	12.624	54.779	79.149	89.196	0	46.219	83.362	89.578	13.598	90.813	36.514	42.997	0	92.507	68.22
	1796	53.5215	12.616	58.759	80.88	91.569	0.209	50.638	82.988	89.914	13.757	79.84	38.001	50.515	1.084	94.455	57.598
	1797	50.6488	11.888	66.535	80.864	90.261	0	39.008	81.01	79.746	13.511	79.626	44.557	47.302	0	76.512	48.912
	1798	48.727	9.827	76.738	81.514	86.968	0	33.016	83.555	48.915	11.379	77.59	53.521	49.086	0	90.328	28.468
	1799	48.3307	9.715	78.275	79.22	88.973	0	25.745	84.518	57.441	11.202	78.563	57.344	50.081	0	80.174	23.709
	1800	54.3822	9.219	75.702	75.481	83.291	0.06	42.904	83.951	45.487	11.171	86.747	58.091	48.985	56.246	75.725	62.673
	1801	65.8167	94.322	12.321	65.016	92.103	0	82.535	93.092	92.715	11.231	93.497	70.944	40.486	69.705	84.389	84.894
	1802	63.5028	95.108	13.737	48.189	88.725	0	85.479	93.424	76.437	9.959	92.962	64.644	43.104	81.246	74.33	85.198
	1803	60.2631	95.062	14.145	37.555	88.389	0.422	78.177	94.921	28.337	17.999	96.214	55.696	39.752	90.126	78.813	88.339
	1804	65.9747	95.187	14.274	35.184	88.668	0	74.649	94.741	74.221	41.339	97.235	60.843	40.856	93.589	81.929	96.906
	1805	65.0823	77.5	14.518	42.607	84.695	0	83.659	94.098	80.489	46.677	92.854	64.795	44.123	96.809	83.213	70.197
	1806	66.6125	70.081	14.574	41.075	92.192	28.839	76.028	95.505	77.193	84.353	93.544	60.639	44.151	98.677	89.561	32.776
	1807	72.0182	69.926	14.325	39.402	94.786	71.656	62.151	96.618	81.998	91.93	93.847	60.716	42.525	81.323	98.853	80.217
	1808	67.4057	70.609	14.661	43.623	91.671	64.401	91.853	95.749	63.55	88.317	91.92	63.456	48.895	1.911	98.227	82.242
	1809	53.4985	70.886	14.066	37.622	54.373	68.133	70.182	95.323	31.483	85.191	56.15	67.422	52.591	0	71.228	27.828
	1810	54.2146	68.098	12.823	20.761	69.998	77.76	38.549	91.806	78.893	87.842	74.303	66.252	37.627	0	56.466	32.041
	1811	57.4775	67.785	13.674	17.549	89.238	88.348	26.639	91.008	52.555	89.353	86.371	70.744	25.257	0	68.711	74.931
	1812	56.7675	68.726	14.282	26.311	70.147	85.42	35.576	90.553	16.196	94.068	89.456	77.453	27.21	0	75.913	80.202
	1813	63.3868	73.705	55.179	27.851	47.196	67.251	60.354	90.193	12.416	96.719	86.112	88.618	82.483	0	76.635	86.09
	1814	63.6505	60.706	75.777	24.948	47.86	84.173	62.625	90.339	12.283	90.571	85.446	94.09	61.748	0	78.109	86.082
	1815	64.7241	59.403	95.553	26.841	45.557	75.884	75.663	90.548	11.513	71.834	82.116	96.803	74.358	0	78.316	86.473
	1816	50.5939	59.692	86.683	56.647	29.021	51.837	78.623	71.156	7.89	18.366	47.299	66.485	82.28	0	66.159	36.77
	1817	50.4729	60.619	86.709	66.45	32.208	63.692	88.12	82.074	8.251	16.34	6.492	64.602	98.951	0.03	64.55	18.005
	1818	51.1265	61.566	93.523	76.542	33.535	65.095	92.85	69.361	7.87	44.771	2.614	45.664	80.474	0	75.051	17.982
	1819	48.6217	61.276	92.244	88.073	33.624	61.091	86.238	64.99	5.824	16.532	2.285	42.352	83.752	0	73.729	17.315
	1820	43.6943	60.642	72.649	75.781	32.338	73.636	78.024	37.571	5.842	13.073	2.421	32.829	81.877	0	72.349	16.382
	1821	36.8923	54.787	69.623	70.16	32.3	10.345	79.345	25.099	6.064	10.466	2.062	31.617	77.108	0	68.648	15.761
	1822	33.2355	52.42	69.968	76.182	31.412	4.281	84.961	19.933	6.257	5.614	1.297	30.921	71.881	0.743	39.833	2.829
	1823	32.7702	49.966	83.982	66.239	36.158	4.433	84.694	19.76	4.277	5.632	0.403	35.3	66.632	0	33.558	0.519
	1824	33.3883	50.665	84.853	65.292	36.92	4.711	86.484	19.92	4.128	5.511	0.529	34.676	73.134	0	33.45	0.551
	1825	32.4599	93.706	55.655	0.584	87.62	5.199	24.525	23.328	92.532	4.675	1.032	29.628	6.551	0	28.926	32.937
	1826	29.2123	89.592	60.75	0.521	81.996	5.188	21.92	23.723	96.494	4.689	0.905	29.581	3.982	0	18.843	0
	1827	28.9843	89.791	76.805	0.442	81.285	5.386	22.295	23.724	75.354	4.633	0.483	29.174	4.132	0	21.26	0
	1828	31.1582	82.642	88.671	0.9	82.407	6.251	22.56	23.652	65.234	4.019	0.59	26.606	4.472	0	59.369	0
	1829	28.7341	78.783	71.818	1.166	83.135	6.831	38.596	23.704	73.735	3.827	1.236	25.951	4.865	0	15.686	1.679
	1830	33.4176	82.523	71.181	1.396	82.912	6.966	42.378	23.839	77.644	3.938	1.255	26.574	6.565	0	13.023	61.07
	1831	29.5505	80.92	75.529	1.15	82.612	7.064	40.526	23.895	79.291	3.89	1.076	27.402	4.778	0	12.948	2.177
	1832	31.7141	82.604	73.925	1.263	82.488	7.35	48.6	24.001	84.466	4.178	1.209	26.94	4.915	0	13.107	20.666
	1833	40.1775	84.917	88.741	1.625	81.76	14.591	63.104	24.05	93.003	4.45	1.196	28.255	36.514	0	10.751	69.705
	1834	46.552	90.851	83.582	31.295	81.469	8.903	64.362	23.634	94.962	5.551	1.569	44.623	79.377	0	32.6	55.502
	1835	53.0309	88.804	79.523	62.353	76.597	0.14	61.386	23.56	83.838	34.398	1.775	91.711	73.184	0	88.729	29.466
	1836	56.7717	85.535	82.595	75.655	75.757	73.747	59.293	23.533	63.513	30.79	2.251	87.574	76.851	0	96.143	18.338
	1837	56.3805	85.493	81.629	77.608	79.25	87.545	58.888	23.523	63.15	86.162	2.31	28.996	73.696	0	96.976	0.482
	1838	56.7791	84.981	76.931	78.415	83.594	77.724	53.863	23.514	63.926	71.142	61.049	16.643	71.726	0	88.178	0
	1839	56.9026	84.741	77.983	78.69	83.963	67.457	52.143	52.456	64.374	65.538	89.423	17.491	71.949	0	39.369	7.962
	1840	53.8073	77.044	79.12	77.545	83.936	41.985	57.629	95.731	68.056	29.072	93.602	17.163	79.382	0	6.838	0.006
	1841	59.7216	78.629	78.147	76.262	84.574	65.462	65.205	93.59	71.89	70.251	96.907	17.266	90.472	0	6.272	0.897
	1842	55.4477	80.075	80.548	62.079	82.799	81.258	70.669	75.133	70.695	26.962	90.076	17.471	88.408	0	5.349	0.194
	1843	52.1566	80.195	89.213	82.228	65.331	66.123	70.765	76.856	53.36	3.532	80.4	23.542	85.549	0	5.246	0.009
	1844	54.9578	82.262	80.694	89.24	56.742	64.397	77.805	74.572	54.42	3.109	81.564	22.061	77.118	0	5.695	54.688
	1845	48.7199	83.586	71.2	64.868	51.153	60.795	79.716	59.295	56.394	2.781	79.966	21.453	78.598	0	3.213	17.781
	1846	49.3673	84.009	82.231	56.442	52.498	62.387	80.051	59.576	50.927	2.635	77.009	23.448	95.248	0	2.46	11.589
	1847	48.7155	84.394	83.974	61.707	53.036	78.852	81.141	33.172	48.939	2.42	78.031	22.745	91.883	0	2.435	8.003
	1848	51.5129	81.462	91.171	76.349	55.061	67.894	90.81	27.977	51.5	2.291	81.788	24.185	89.409	0	2.527	30.269
	1849	64.9039	83.012	98.676	80.947	22.506	33.559	95.099	27.318	95.356	84.672	96.068	25.598	98.225	0	79.228	53.295
	1850	64.4896	83.745	94.842	73.14	40.859	33.979	95.284	27.526	89.882	86.05	92.957	19.279	92.321	0	81.594	55.886
	1851	63.3399	84.874	62.468	72.108	71.067	31.829	95.536	27.818	86.255	74.118	95.018	11.73	80.053	0	84.641	72.584
	1852	54.7169	84.936	7.22	65.918	65.71	39.9	95.477	27.307	82.649	86.085	84.451	9.71	82.504	0	88.886	0
	1853	54.8493	84.467	5.675	74.265	70.686	47.517	95.271	26.805	80.851	62.763	84.35	7.405	44.041	0	84.346	54.297
	1854	50.5351	84.479	5.287	80.333	81.541	47.248	95.302	26.943	80.488	58.141	56.813	4.911	5.379	0	86.387	44.774
	1855	46.1058	84.907	5.745	79.888	91.328	45.015	95.279	27.111	79.107	45.34	3.47	2.423	7.194	0	86.7	38.08
	1856	46.5961	83.068	5.911	84.325	92.574	55.629	95.347	27.242	78.225	44.147	4.475	3.92	7.547	0	86.676	29.855
	1857	48.4103	79.853	5.522	87.896	67.101	54.423	94.692	27.311	68.656	75.1	3.332	59.983	8.167	0.02	82.841	11.258
	1858	42.232	75.807	5.282	92.596	57.318	54.962	94.179	27.031	52.975	23.623	2.978	61.874	7.807	0	77.048	0
	1859	39.7962	76.471	5.135	92.471	64.546	57.149	94.246	26.559	48.049	24.901	2.412	72.404	7.073	0	25.527	0
	1860	43.0228	81.555	5.496	92.451	72.007	60.982	95.271	26.663	54.381	40.127	2.62	72.26	7.385	0	34.144	0
	1861	42.7977	81.874	5.609	84.459	72.69	61.899	95.189	26.757	59.457	41.935	2.861	73.082	7.548	0	28.605	0
	1862	43.8871	83.238	5.707	79.548	67.932	61.87	95.36	26.905	61.214	37.587	2.839	83.444	10.579	0	38.186	3.898
	1863	36.8287	84.123	5.048	34.009	64.051	39.281	95.63	26.547	61.508	31.876	1.933	90.514	7.707	0	10.204	0
	1864	35.286	84.581	4.508	45.772	64.689	17.103	95.787	26.105	54.932	32.328	1.557	94.527	7.357	0	0.044	0
	1865	38.6829	89.586	4.752	59.129	65.828	16.191	97.514	26.122	56.932	49.484	1.797	94.841	7.303	0	10.765	0
	1866	41.6193	94.318	4.977	48.608	64.405	9.561	99.141	26.123	55.574	65.647	1.76	76.841	7.838	15.383	54.046	0.068
	1867	44.461	94.142	4.851	39.487	66.658	19.394	99.003	26.114	50.364	52.736	1.32	81.487	7.008	59.379	64.969	0.003
	1868	43.7038	91.193	4.735	43.064	69.591	17.417	98.207	26.101	44.344	36.52	1.06	86.945	6.617	80.85	48.913	0
	1869	43.5423	89.877	4.51	60.552	66.448	17.579	97.8	26.078	41.279	27.365	0.894	89.099	6.66	86.667	38.326	0
	1870	42.4695	88.255	4.607	54.103	67.242	18.991	97.301	26.069	35.022	20.813	0.721	92.263	6.56	93.812	31.283	0
	1871	42.0626	85.63	4.163	42.313	71.726	10.554	96.761	31.872	24.996	37.127	0.508	89.313	8.189	97.841	29.946	0
	1872	45.2344	87.405	4.51	55.157	71.73	10.973	97.101	94.016	27.599	17.12	0.497	82.168	6.579	98.474	25.187	0
	1873	39.2171	3.782	68.302	79.75	79.451	39.011	0.794	80.045	0.251	0.179	0.176	81.989	64.883	87.14	2.503	0
	1874	39.4961	3.802	69.053	69.199	81.212	24.065	1.022	90.24	0.145	0.388	0.054	81.206	73.641	87.748	10.649	0.017
	1875	37.4743	3.686	59.624	71.132	86.263	21.936	0.689	95.539	0.168	0.138	0	77.606	56.565	88.35	0.418	0
	1876	37.3937	3.719	51.953	84.811	75.501	20.209	0.745	91.084	0.182	0.296	0.003	82.27	60.534	88.871	0.728	0
	1877	37.9945	3.676	54.365	89.991	68.152	27.029	0.701	92.537	0.187	0.329	0.071	81.025	65.468	86.386	0	0
	1878	43.2829	4.028	72.838	84.276	87.901	46.362	2.106	95.54	0.556	1.399	0.71	72.251	84.688	91.336	5.253	0
	1879	47.3587	38.178	45.415	63.998	80.759	17.231	70.643	86.446	0.785	2.372	68.797	80.069	57.029	80.08	18.579	0
	1880	54.1767	73.014	42.542	38.251	81.45	20.363	87.571	89.718	0.852	2.905	80.361	83.547	54.225	83.865	21.434	52.553
	1881	62.2025	88.074	56.002	50.568	88.88	57.573	82.032	87.083	0.948	3.225	85.493	80.427	48.801	92.874	25.015	86.042
	1882	60.2003	86.887	61.15	50.538	62.137	74.776	93.954	81.178	0.969	3.299	90.179	76.811	40.846	74.289	22.274	83.717
	1883	53.5141	69.303	68.978	39.352	35.283	76.257	84.683	72.667	1.054	3.693	95.753	50.816	34.584	55.736	26.704	87.848
	1884	52.5124	57.995	71.166	49.805	36.475	76.644	64.502	72.889	0.983	3.183	97.775	65.649	29.077	65.53	17.068	78.945
	1885	46.9109	34.2	69.891	34.805	33.245	77.602	67.538	60.554	0.916	2.788	83.756	36.082	38.268	72.893	6.58	84.545
	1886	40.8535	13.255	75.48	30.165	34.3	59.128	65.955	59.941	1.009	2.577	52.031	11.634	61.017	57.314	6.785	82.211
	1887	40.4248	11.623	92.691	19.567	35.335	43.707	78.73	55.105	4.327	2.257	5.115	11.346	83.245	63.465	20.681	79.178
	1888	41.2425	11.887	82.306	11.44	38.348	41.218	76.713	44.743	31.596	2.997	5.106	9.83	85.338	59.822	37.41	79.883
	1889	37.7416	17.581	78.932	6.886	38.469	27.646	78.951	14.392	72.045	2.002	5.151	8.284	57.798	59.853	17.983	80.151
	1890	44.8316	71.175	75.303	7.053	39.997	27.692	91.316	14.205	65.535	1.882	5.131	8.068	54.001	62.088	86.345	62.683
	1891	46.2265	74.235	68.083	7.31	41.028	27.995	86.032	14.223	84.516	2.242	4.46	12.179	54.684	64.508	89.928	61.974
	1892	45.6019	75.124	58.246	5.576	42.105	27.939	74.698	14.164	86.727	2.043	3.351	15.975	53.21	76.979	85.73	62.161
	1893	44.8687	72.142	50.369	2.899	43.148	27.745	89.351	13.785	85.132	1.801	2.383	18.057	49.704	82.419	78.222	55.873
	1894	45.1736	76.075	60.878	2.76	43.564	27.841	90.832	13.732	89.413	1.282	1.627	15.102	49.529	89.353	67.373	48.243
	1895	49.9662	82.666	68.228	2.741	49.193	28.286	90.971	13.785	76.91	1.616	1.359	62.231	45.055	97.097	67.551	61.804
	1896	39.9101	77.812	62.872	1.191	47.35	24.205	88.656	13.41	67.966	11.064	0.747	17.938	40.966	63.91	53.728	26.837
	1897	50.3725	68.463	47.122	65.027	39.341	21.986	83.813	95.131	94.287	51.909	0.047	15.065	35.042	73.204	14.94	50.21
	1898	50.8013	67.718	53.301	49.199	40.213	22.17	79.293	95.162	85.18	62.412	0	12.533	38.049	80.033	14.672	62.085
	1899	55.0465	69.102	48.217	73.91	41.577	22.673	75.442	95.704	69.833	76.549	0	25.004	53.302	84.693	21.089	68.603
	1900	49.9415	56.051	42.468	32.265	42.164	21.958	78.356	94.59	74.405	88.589	0	27.993	32.012	84.695	6.619	66.958
	1901	50.2323	65.849	40.836	27.305	42.242	21.441	83.001	93.79	69.828	95.148	0	23.864	28.137	85.229	4.195	72.62
	1902	53.7849	83.553	39.145	34.027	43.128	20.04	84.25	93.876	75.466	89.81	0	22.046	36.304	91.303	11.041	82.785
	1903	52.4649	74.272	28.791	16.397	50.186	20.296	88.666	94.621	80.845	80.39	0	22.522	40.477	93.005	11.373	85.132
	1904	62.6226	75.902	27.512	41.232	77.661	63.357	90.914	97.013	82.849	79.916	21.583	18.71	52.845	92.271	34.457	83.117
	1905	60.1236	73.099	23.676	50.924	83.353	19.257	90.484	96.585	83.731	85.407	0	20.923	61.398	94.835	26.848	91.334
	1906	63.7094	79.827	33.645	66.122	79.526	34.446	90.816	98.207	81.12	77.508	0	20.469	70.212	98.234	35.55	89.959
	1907	64.2171	75.991	50.589	71.78	82.447	50.49	66.669	97.588	77.039	72.633	0	16.454	74.937	98.993	39.226	88.42
	1908	60.8061	72.604	60.166	86.009	81.996	57.414	36.551	97.809	51.713	39.607	5.894	13.605	77.659	99.047	44.89	87.127
	1909	65.8865	69.968	86.475	94.361	82.989	63.236	69.589	98.935	22.698	73.243	4.156	21.914	76.882	98.565	44.295	80.991
	1910	60.644	61.239	90.009	73.437	75.279	28.814	38.798	98.916	30.849	64.408	0	84.081	66.261	92.279	38.671	66.619
	1911	59.0743	39.882	91.243	71.954	59.894	28.257	58.668	98.313	36.03	54.36	0	93.853	62.731	86.991	38.957	64.982
	1912	50.9706	14.888	91.022	70.225	47.084	42.012	49.688	98.025	20.218	26.928	4.214	53.658	66.778	71.611	34.201	74.007
	1913	50.4885	7.923	89.578	69.289	40.972	55.191	68.596	98.067	5.33	43.649	3.935	29.744	90.044	49.163	36.211	69.636
	1914	51.4435	7.437	89.401	62.059	39.99	63.824	85.391	96.739	2.668	69.353	0	32.199	61.272	69.228	32.47	59.622
	1915	50.1869	7.577	90.991	53.28	40.47	63.636	81.385	95.518	2.607	80.49	0	31.396	63.009	71.413	35.366	35.666
	1916	48.5732	7.039	93.485	60.18	44.084	57.708	29.392	96.101	2.565	61.081	0.047	67.206	63.775	64.34	37.015	44.58
	1917	49.9778	6.771	95.014	69.408	40.506	55.947	43.341	96.684	2.64	41.079	6.683	61.579	67.219	65.964	41.504	55.328
	1918	56.8925	6.857	95.8	76.513	40.077	72.125	77.635	94.731	2.719	25.022	57.691	69.261	80.423	48.194	46.356	59.983
	1919	55.5395	6.152	95.935	58.245	40.22	91.458	34.665	94.533	2.707	30.185	57.825	69.569	74.267	61.903	45.543	69.886
	1920	53.0345	6.249	96.254	66.179	38.483	67.769	37.225	95.579	2.804	13.729	69.79	58.264	78.321	44.786	48.422	71.664
	1921	63.6723	96.638	94.124	90.526	34.905	8.706	56.039	97.762	97.31	12.364	38.23	94.058	79.94	26.066	74.244	54.173
	1922	61.4356	85.535	93.003	91.026	34.696	8.724	26.907	97.717	94.793	11.537	63.137	87.741	82.196	15.631	81.044	47.847
	1923	57.7917	85.386	92.274	91.605	35.032	8.803	22.993	98.399	88.223	9.735	39.123	80.901	78.523	15.656	74.469	45.754
	1924	53.2578	86.005	91.288	80.153	35.435	8.927	21.152	98.621	85.368	9.697	0.095	77.751	67.795	13.286	69.805	53.489
	1925	52.5081	86.919	91.459	77.496	35.71	9.112	14.964	97.476	84.648	9.705	0.003	76.61	63.622	9.236	72.453	58.208
	1926	51.4373	77.189	92.137	79.708	36.688	9.236	15.38	97.505	85.747	9.186	0.01	65.369	64.005	8.79	71.858	58.751
	1927	45.8376	78.691	93.731	82.398	36.901	9.477	13.081	97.159	87.23	6.236	37.006	64.22	0	7.388	0	74.046
	1928	54.9587	79.976	95.165	86.293	36.167	9.738	12.103	96.471	89.255	6.247	9.023	65.939	71.763	7.462	78.872	79.906
	1929	56.0592	81.422	96.83	87.151	36.387	9.917	10.495	96.859	90.294	6.265	12.069	64.014	74.077	6.246	84.286	84.576
	1930	55.1953	82.255	97.749	85.116	36.625	9.994	10.27	96.244	83.062	6.267	11.499	59.788	74.594	5.127	85.23	84.109
	1931	52.7937	82.712	97.737	86.348	36.736	10.027	9.174	96.42	80.917	6.37	11.509	59.559	75.317	5.166	82.217	51.697
	1932	46.1169	81.954	95.503	81.86	36.756	9.788	8.427	96.38	77.792	5.085	6.867	58.536	0	4.073	74.898	53.835
	1933	49.5061	65.115	93.544	78.374	36.991	9.561	7.524	95.852	75.244	26.526	0.001	64.868	66.379	3.434	69.236	49.943
	1934	47.6992	62.61	90.948	70.619	37.184	9.175	6.336	94.761	69.452	42.935	0	61.399	55.754	2.863	61.929	49.523
	1935	45.7893	60.473	85.884	58.387	37.292	8.748	5.674	93.652	63.252	59.984	0	61.233	46.116	14.562	52.142	39.44
	1936	44.8983	52.295	86.655	50.168	37.575	8.841	4.78	93.376	59.199	71.387	0	61.259	48.157	43.602	52.917	3.264
	1937	50.8116	56.117	91.678	64.857	54.643	15.121	5.277	93.661	62.214	73.685	0	56.356	59.877	41.279	63.032	24.377
	1938	56.4551	54.164	94.315	55.164	87.556	50.244	4.926	93.124	59.186	79.22	0	34.844	53.232	73.586	53.324	53.941
	1939	56.2356	53.917	89.058	48.189	77.935	56.238	4.026	92.213	53.66	86.75	0	32.667	43.496	87.155	51.165	67.065
	1940	55.7285	54.435	90.714	47.486	70.597	53.73	3.735	91.42	48.888	87.201	0	33.746	34.832	88.85	59.221	71.073
	1941	52.8223	49.52	81.702	27.537	72.762	62.972	2.264	88.871	31.968	86.03	18.608	27.879	19.367	89.787	64.131	68.936
	1942	46.8511	38.505	77.476	11.202	70.444	77.605	1.202	88.079	23.854	81.634	0	28.167	12.541	90.055	34.73	67.273
	1943	47.4361	38.602	75.132	11.795	66.759	83.434	1.195	87.852	23.878	86.058	0	29.242	12.154	90.69	36.957	67.793
	1944	52.0495	42.4	80.318	22.242	84.535	88.012	1.993	88.627	30.936	98.19	0	21.881	18.889	84.302	48.907	69.51
	1945	47.5681	90.209	4.623	2.992	98.364	52.416	78.719	11.727	56.482	99.075	0	1.781	39.897	84.662	0.698	91.877
	1946	44.6529	89.54	4.545	2.77	94.15	68.909	65.629	11.712	51.105	97.153	0	1.641	0.062	87.566	0.463	94.549
	1947	45.6203	89.799	18.71	2.652	84.837	74.708	64.259	11.615	48.93	95.676	0	1.932	5.797	88.22	0.424	96.746
	1948	48.8629	92.092	54.818	2.626	52.2	90.977	68.731	11.595	49.702	95.281	0	5.694	22.377	88.666	0.455	97.729
	1949	48.7859	80.992	75.992	2.423	53.76	80.922	60.744	11.58	55.907	91.657	0	8.426	29.405	86.609	0.531	92.84
	1950	45.7035	73.447	80.928	1.924	62.978	79.223	46	11.471	40.021	76.851	0.173	11.531	19.152	90.471	0.92	90.462
	1951	36.262	66.961	73.131	1.431	63.076	73.617	27.438	11.321	23.673	35.914	0	11.689	9.006	78.445	0.071	68.157
	1952	42.2428	75.277	76.621	1.91	65.381	74.318	45.295	11.5	43.581	71.717	0	12.183	12.471	81.607	0.327	61.454
	1953	45.3517	80.366	81.563	2.161	65.855	74.646	55.432	11.611	56.387	74.94	0	12.025	21.534	83.522	0.463	59.771
	1954	42.443	80.987	83.365	2.302	65.283	65.231	44.671	11.431	62.245	78.03	0	11.757	27.182	85.115	0.514	18.532
	1955	43.9478	81.746	79.538	2.43	63.932	73.993	54.948	11.365	60.182	78.759	0.195	11.13	42.701	85.334	0.898	12.066
	1956	44.4203	71.675	79.664	1.683	63.257	86.587	36.444	11.415	44.777	80.185	0	10.635	26.746	84.288	15.022	53.926
	1957	47.6143	67.176	88.207	0.99	57.182	90.557	26.394	11.331	33.522	87.458	0	8.747	35.558	83.029	69.289	54.774
	1958	42.7633	65.141	91.581	0.8	56.788	44.562	21.286	11.237	26.473	88.635	0	7.965	35.881	84.704	70.009	36.388
	1959	46.7979	73.133	94.266	1.325	53.425	79.249	16.275	15.494	29.548	92.108	0.031	7.558	74.674	88.009	74.724	2.149
	1960	49.5803	67.711	94.5	3.205	49.557	67.069	17.727	68.725	33.764	88.634	0	9.201	66.106	93.167	84.338	0
	1961	50.948	70.415	75.956	3.364	26.065	56.268	22.841	83.722	36.102	88.035	0	39.725	73.909	94.737	93.081	0
	1962	51.4307	72.696	64.014	3.466	19.295	79.183	26.127	83.331	32.155	91.517	7.402	51.939	76.007	88.561	75.767	0
	1963	56.398	75.743	65.468	3.925	16.096	79.268	30.61	74.732	38	92.502	54.898	72.996	62.049	87.552	92.131	0
	1964	57.9096	77.641	64.78	4.614	15.32	70.629	23.221	87.191	38.71	89.547	59.436	83.286	74.97	87.029	92.27	0
	1965	56.6407	71.888	73.68	4.091	14.672	77.64	22.825	90.793	37.281	91.289	78.872	87.882	33.064	88.396	77.237	0
	1966	60.1625	72.02	75.528	4.234	14.435	80.936	30.763	93.225	46.733	72.978	80.201	95.019	53.341	89.007	94.018	0
	1967	63.0486	77.96	75.839	4.358	14.932	83.222	43.514	94.955	63.826	56.828	87.257	96.272	60.952	90.404	95.41	0
	1968	64.9766	88.152	55.172	53.17	14.951	56.566	64.865	91.722	89.449	70.417	90.964	87.657	48.731	76.914	85.919	0
	1969	59.9373	85.635	62.144	65.087	14.784	36.913	73.743	90.497	62.592	78.971	88.07	92.368	20.972	67.85	59.434	0
	1970	63.2927	87.189	69.857	71.453	14.75	45.548	72.411	94.315	72.09	81.691	88.111	97.945	22.43	66.387	65.213	0
	1971	66.3018	89.518	71.841	74.039	17.221	51.419	85.079	84.2	85.257	81.646	91.724	81.949	23.439	75.43	81.765	0
	1972	63.1676	83.767	70.258	67.072	18.75	51.554	68.481	89.119	72.873	82.449	96.604	66.087	21.668	77.662	81.17	0
	1973	63.6355	82.157	71.043	74.052	18.402	59.127	58.124	89.155	58.922	86.634	96.574	77.215	18.4	84.085	80.642	0
	1974	68.4229	74.736	94.665	94.697	43.564	66.74	70.824	93.52	65.811	89.654	68.828	66.653	23.225	85.998	87.428	0
	1975	70.0091	73.373	91.277	96.052	82.6	75.211	66.914	95.219	58.218	91.581	74.424	41.704	35.577	78.48	89.506	0
	1976	65.8473	74.926	62.124	77.552	65.289	71.124	68.597	91.137	56.346	89.046	70.552	44.219	42.847	79.144	94.806	0
	1977	65.5351	77.949	53.345	74.983	60.6	71.339	73.823	94.687	59.575	88.169	70.435	38.367	41.626	81.095	97.033	0
	1978	70.5556	80.813	63.091	76.15	71.536	86.782	79.415	98.792	63.086	93.488	70.665	43.832	43.114	89.202	98.368	0
	1979	69.6293	81.496	64.458	72.899	86.005	53.495	81.243	99.171	65.133	96.875	71.91	43.34	41.701	92.339	94.374	0
	1980	69.1327	79.946	75.264	79.144	91.165	62.281	73.864	80.305	61.164	91.962	75.942	45.744	43.571	91.605	85.033	0
	1981	66.4403	76.57	79.889	80.133	90.596	46.501	61.077	83.234	56.717	87.66	78.116	39.616	47.214	91.328	77.954	0
	1982	64.5982	68.213	87.331	78.354	98.089	44.873	41.872	82.994	39.458	87.599	77.757	40.121	50.655	90.073	81.584	0
	1983	61.5588	68.673	84.406	58.254	91.198	34.789	40.909	83.711	29.629	85.767	75.788	42.242	68.592	85.953	73.471	0
	1984	53.739	60.564	60.056	59.619	64.021	42.074	24.016	82.082	21.886	85.619	61.184	39.618	44.846	79.869	80.631	0
	1985	53.6613	55.475	59.614	65.043	74.09	56.421	12.725	84.012	12.289	89.3	66.068	39.597	28.538	79.07	82.677	0
	1986	51.6573	55.485	58.491	45.888	89.205	47.999	12.33	85.808	11.964	78.227	69.414	39.876	24.116	79.965	76.091	0
	1987	46.6519	55.586	57.925	34.445	85.161	41.634	10.667	86.326	12.008	35.609	71.315	45.568	18.135	81.669	63.73	0
	1988	47.4321	62.656	65.912	48.454	81.322	49.493	23.733	83.171	14.882	11.182	66.008	45.791	27.154	81.492	50.232	0
	1989	47.3201	57.496	70.404	60.802	84.571	59.305	12.097	86.011	15.563	11.221	67.509	45.832	17.131	83.182	38.678	0
	1990	49.684	57.16	68.377	70.906	83.711	51.475	10.613	87.236	13.059	8.171	67.586	50.901	22.017	85.018	69.03	0
	1991	51.7225	58.697	67.112	84.276	90.882	51.638	14.048	87.263	16.132	7.288	47.541	47.136	31.757	84.668	87.399	0
	1992	52.9426	56.553	66.978	82.452	95.546	55.059	9.423	87.117	13.402	6.112	67.022	47.702	37.248	85.429	84.096	0
	1993	63.0699	1.673	84.079	92.329	93.215	81.117	98.924	89.418	0.078	5.734	88.756	77.018	53.404	93.153	87.151	0
	1994	59.1448	1.684	40.95	78.477	60.177	91.624	98.893	87.712	0.101	5.649	95.706	81.92	69.162	92.995	82.122	0
	1995	54.1405	1.735	39.671	51.178	67.665	91.499	99.08	86.13	0.098	5.594	87.936	69.595	42.026	92.519	77.381	0
	1996	50.9516	1.779	30.727	41.168	70.572	92.923	99.09	88.534	0.085	5.44	86.468	71.474	3.548	92.755	79.711	0
	1997	52.4721	1.79	23.543	34.376	77.944	89.497	99.022	89	0.139	5.33	83.561	71.355	33.304	92.237	85.984	0
	1998	49.4352	1.739	23.743	9.971	75.937	88.608	98.939	88.533	0.104	43.169	74.015	56.762	0	91.354	88.654	0
[truncated: 762 more rows]
